# Supplementary material for: Chronotyping glaucoma patients with the Munich ChronoType Questionnaire: A case-control study
Source: PLoS One. 2019 Mar 28;14(3):e0214046. doi: 10.1371/journal.pone.0214046 (PMC6438473; doi:10.1371/journal.pone.0214046)
Supplement: S1 File — (XLS) [file pone.0214046.s001.xls]

## Sheet: Blad1
Number	OAG	AGE	SEX	BMI	SMOKER	WORKING DAYS	MD	DISEASE_SEVERITY	Q1_WORK	Q2_WORK	Q3_WORK	Q4_WORK	Q4_WORK_ALARM	Q5_WORK	Q6_WORK	Q7_WORK	Q8_WORK	SLEEP_ONSET_WORK	SLEEP_DURATION_WORK	Q1_DAYSOFF	Q2_DAYSOFF	Q3_DAYSOFF	Q4_DAYSOFF	Q4_DAYSOFF_ALARM	Q5_DAYSOFF	Q6_DAYSOFF	Q7_DAYSOFF	Q8_DAYSOFF	SLEEP_ONSET_DAYSOFF	SLEEP_DURATION_DAYSOFF	MSFsc
5	2	75	0	27.17	2	0	NA	0	1900-01-01 00:30:00	1900-01-01 00:30:00	1899-12-31 00:10:00	1899-12-31 08:30:00	1	1899-12-31 00:10:00	1899-12-31 00:05:00	7	1899-12-31 01:00:00	1900-01-01 00:40:00	1899-12-31 07:50:00	1900-01-01 00:30:00	1900-01-01 00:30:00	1899-12-31 00:10:00	1899-12-31 08:30:00	1	1899-12-31 00:10:00	1899-12-31 00:05:00	7	1899-12-31 01:00:00	1900-01-01 00:40:00	1899-12-31 07:50:00	4.58
6	1	70	1	28.73	2	0	-0.4	1	1900-01-01 00:30:00	1900-01-01 00:32:00	1899-12-31 00:30:00	1899-12-31 07:30:00	1	1899-12-31 01:00:00	1899-12-31	5	1899-12-31 01:30:00	1900-01-01 01:02:00	1899-12-31 06:28:00	1900-01-01 01:00:00	1900-01-01 01:02:00	1899-12-31 00:30:00	1899-12-31 07:30:00	1	1899-12-31 01:00:00	1899-12-31	5	1899-12-31 01:30:00	1900-01-01 01:32:00	1899-12-31 05:58:00	4.52
9	2	77	1	27.41	2	0	NA	0	1900-01-01	1900-01-01	1899-12-31 00:04:00	1899-12-31 07:00:00	1	1899-12-31 00:10:00	1899-12-31 00:15:00	6	1899-12-31 01:30:00	1900-01-01 00:04:00	1899-12-31 06:56:00	1900-01-01	1900-01-01	1899-12-31 00:04:00	1899-12-31 07:00:00	1	1899-12-31 00:10:00	1899-12-31 00:15:00	6	1899-12-31 01:30:00	1900-01-01 00:04:00	1899-12-31 06:56:00	3.53
13	1	66	1	22.04	2	0	-19.6	3	1899-12-31 22:15:00	1899-12-31 22:15:00	1899-12-31 00:15:00	1899-12-31 06:00:00	1	1899-12-31 00:02:00	1899-12-31 00:02:00	6	1899-12-31 04:00:00	1899-12-31 22:30:00	1899-12-31 07:30:00	1899-12-31 22:15:00	1899-12-31 22:15:00	1899-12-31 00:15:00	1899-12-31 06:00:00	1	1899-12-31 00:02:00	1899-12-31 00:02:00	6	1899-12-31 04:00:00	1899-12-31 22:30:00	1899-12-31 07:30:00	2.25
14	2	71	0	21.85	2	0	NA	0	1899-12-31 22:00:00	1899-12-31 22:30:00	1899-12-31 00:30:00	1899-12-31 06:30:00	1	1899-12-31 00:40:00	1899-12-31 00:10:00	8	1899-12-31 04:00:00	1899-12-31 23:00:00	1899-12-31 07:30:00	1899-12-31 22:00:00	1899-12-31 22:30:00	1899-12-31 00:30:00	1899-12-31 06:30:00	1	1899-12-31 00:40:00	1899-12-31 00:10:00	8	1899-12-31 04:00:00	1899-12-31 23:00:00	1899-12-31 07:30:00	2.75
15	1	78	0	23.24	2	0	0	1	1899-12-31 23:00:00	1899-12-31 23:05:00	1899-12-31 00:05:00	1899-12-31 08:00:00	1	1899-12-31 00:10:00	1899-12-31 00:30:00	6	1899-12-31 04:00:00	1899-12-31 23:10:00	1899-12-31 08:50:00	1899-12-31 23:00:00	1899-12-31 23:05:00	1899-12-31 00:05:00	1899-12-31 08:00:00	9999	1899-12-31 00:10:00	1899-12-31 00:30:00	6	1899-12-31 04:00:00	1899-12-31 23:10:00	1899-12-31 08:50:00	3.58
17	2	61	0	29.98	2	0	NA	0	1899-12-31 23:30:00	1899-12-31 23:45:00	1899-12-31 00:15:00	1899-12-31 08:00:00	1	1899-12-31 00:15:00	1899-12-31 00:05:00	8	1899-12-31 04:30:00	1900-01-01	1899-12-31 08:00:00	1899-12-31 23:30:00	1899-12-31 23:45:00	1899-12-31 00:15:00	1899-12-31 08:00:00	1	1899-12-31 00:15:00	1899-12-31 00:05:00	8	1899-12-31 04:30:00	1900-01-01	1899-12-31 08:00:00	4
18	1	61	1	38.1	2	0	-0.9	1	1900-01-01	1900-01-01	1899-12-31 00:10:00	1899-12-31 06:00:00	1	1899-12-31 00:10:00	1899-12-31 00:05:00	5	1899-12-31 01:00:00	1900-01-01 00:10:00	1899-12-31 05:50:00	1900-01-01	1900-01-01	1899-12-31 00:18:00	1899-12-31 08:00:00	1	1899-12-31 00:10:00	1899-12-31 00:05:00	5	1899-12-31 02:00:00	1900-01-01 00:18:00	1899-12-31 07:42:00	4.15
21	1	75	1	26.08	2	0	-0.4	1	1899-12-31 11:11:11	1899-12-31 11:11:11	1899-12-31 11:11:11	1899-12-31 11:11:11	9999	1899-12-31 11:11:11	1899-12-31 11:11:11	9999	1899-12-31 11:11:11	1899-12-31 11:11:11	1899-12-31 11:11:11	1900-01-01	1899-12-31 11:11:11	1899-12-31 00:01:00	1899-12-31 08:00:00	1	1899-12-31 00:05:00	1899-12-31 00:10:00	8	1899-12-31 04:00:00	1899-12-31 11:11:11	1899-12-31 11:11:11	9999
23	1	74	0	26.56	2	0	-3.5	1	1900-01-01	1900-01-01	1899-12-31 00:15:00	1899-12-31 06:00:00	1	1899-12-31 00:15:00	1899-12-31	5.5	1899-12-31 03:00:00	1900-01-01 00:15:00	1899-12-31 05:45:00	1900-01-01	1900-01-01	1899-12-31 00:15:00	1899-12-31 06:00:00	9999	1899-12-31 00:15:00	1899-12-31	5.5	1899-12-31 03:00:00	1900-01-01 00:15:00	1899-12-31 05:45:00	3.13
25	1	58	0	24.33	2	0	0.2	1	1899-12-31 22:30:00	1899-12-31 23:00:00	1899-12-31 00:15:00	1899-12-31 06:30:00	2	1899-12-31 00:30:00	1899-12-31	10	1899-12-31 01:00:00	1899-12-31 23:15:00	1899-12-31 07:15:00	1899-12-31 22:30:00	1900-01-01	1899-12-31 00:15:00	1899-12-31 08:30:00	1	1899-12-31 00:15:00	1899-12-31	10	1899-12-31 01:00:00	1900-01-01 00:15:00	1899-12-31 08:15:00	4.38
26	2	55	1	20.76	2	4	NA	0	1899-12-31 22:30:00	1899-12-31 23:00:00	1899-12-31 00:30:00	1899-12-31 06:00:00	1	1899-12-31 00:20:00	1899-12-31	6	1899-12-31 01:00:00	1899-12-31 23:30:00	1899-12-31 06:30:00	1899-12-31 23:30:00	1900-01-01	1899-12-31 00:20:00	1899-12-31 08:00:00	1	1899-12-31 01:00:00	1899-12-31	6	1899-12-31 01:30:00	1900-01-01 00:20:00	1899-12-31 07:40:00	3.83
27	2	57	1	23.32	2	7	NA	0	1899-12-31 23:00:00	1899-12-31 23:15:00	1899-12-31 00:30:00	1899-12-31 06:00:00	1	1899-12-31 01:00:00	1899-12-31 01:00:00	6	1899-12-31 03:00:00	1899-12-31 23:45:00	1899-12-31 06:15:00	1899-12-31 23:00:00	1899-12-31 23:15:00	1899-12-31 00:30:00	1899-12-31 06:00:00	1	1899-12-31 01:00:00	1899-12-31 01:00:00	6	1899-12-31 03:00:00	1899-12-31 23:45:00	1899-12-31 06:15:00	2.88
29	1	75	0	27.78	2	3	-13	3	1900-01-01	1900-01-01	1899-12-31 00:15:00	1899-12-31 08:00:00	1	1899-12-31 00:05:00	1899-12-31 00:02:00	6	1899-12-31 01:30:00	1900-01-01 00:15:00	1899-12-31 07:45:00	1900-01-01 01:00:00	1900-01-01 01:00:00	1899-12-31 00:15:00	1899-12-31 09:00:00	1	1899-12-31 00:05:00	1899-12-31 00:02:00	6	1899-12-31 02:30:00	1900-01-01 01:15:00	1899-12-31 07:45:00	5.13
30	2	74	1	9999	1	0	NA	0	1899-12-31 23:00:00	1900-01-01	1899-12-31 11:11:11	1899-12-31 08:30:00	1	1899-12-31 00:02:00	1899-12-31	1	1899-12-31 02:00:00	1899-12-31 11:11:11	1899-12-31 11:11:11	1899-12-31 23:00:00	1899-12-31 11:11:11	1899-12-31 11:11:11	1899-12-31 08:30:00	1	1899-12-31 00:02:00	1899-12-31	1	1899-12-31 02:00:00	1899-12-31 11:11:11	1899-12-31 11:11:11	9999
31	1	78	0	23.04	2	6	-2.4	1	1899-12-31 23:00:00	1899-12-31 23:00:00	1899-12-31 01:00:00	1899-12-31 07:00:00	1	1899-12-31 00:15:00	1899-12-31	7	1899-12-31 09:00:00	1900-01-01	1899-12-31 07:00:00	1899-12-31 23:00:00	1899-12-31 23:00:00	1899-12-31 01:00:00	1899-12-31 07:00:00	1	1899-12-31 00:15:00	1899-12-31	7	1899-12-31 07:00:00	1900-01-01	1899-12-31 07:00:00	3.5
33	2	73	1	27.68	2	0	NA	0	1900-01-01	1900-01-01 00:30:00	1899-12-31 00:10:00	1899-12-31 09:00:00	1	1899-12-31 00:10:00	1899-12-31 00:10:00	8	1899-12-31 00:30:00	1900-01-01 00:40:00	1899-12-31 08:20:00	1900-01-01	1900-01-01 00:30:00	1899-12-31 00:10:00	1899-12-31 09:00:00	1	1899-12-31 00:10:00	1899-12-31 00:10:00	8	1899-12-31 00:30:00	1900-01-01 00:40:00	1899-12-31 08:20:00	4.83
34	1	82	1	26.04	2	0	-5.7	1	1899-12-31 22:30:00	1899-12-31 22:30:00	1899-12-31 01:05:00	1899-12-31 08:00:00	2	1899-12-31 00:10:00	1899-12-31 00:03:00	4	1899-12-31 00:15:00	1899-12-31 23:35:00	1899-12-31 08:25:00	1899-12-31 22:30:00	1899-12-31 22:30:00	1899-12-31 01:05:00	1899-12-31 08:00:00	2	1899-12-31 00:30:00	1899-12-31	4	1899-12-31 00:15:00	1899-12-31 23:35:00	1899-12-31 08:25:00	9999
35	1	72	1	28.34	2	1	-16.9	3	1900-01-01	1900-01-01	1899-12-31 00:10:00	1899-12-31 08:00:00	1	1899-12-31 00:15:00	1899-12-31 00:01:00	7	1899-12-31 01:00:00	1900-01-01 00:10:00	1899-12-31 07:50:00	1900-01-01 01:00:00	1900-01-01 01:30:00	1899-12-31 00:10:00	1899-12-31 08:30:00	1	1899-12-31 00:05:00	1899-12-31 00:01:00	8	1899-12-31 01:30:00	1900-01-01 01:40:00	1899-12-31 06:50:00	5.08
36	2	74	1	23.48	2	0	NA	0	1899-12-31 23:00:00	1900-01-01	1899-12-31 00:30:00	1899-12-31 07:30:00	2	1899-12-31 00:30:00	1899-12-31 00:30:00	9	1899-12-31 00:40:00	1900-01-01 00:30:00	1899-12-31 07:00:00	1899-12-31 23:00:00	1900-01-01	1899-12-31 00:30:00	1899-12-31 09:00:00	1	1899-12-31 00:30:00	1899-12-31 00:15:00	9	1899-12-31 01:00:00	1900-01-01 00:30:00	1899-12-31 08:30:00	4.75
37	1	74	1	34.34	2	0	0	1	1900-01-01	1900-01-01	1899-12-31 00:10:00	1899-12-31 07:00:00	1	1899-12-31 00:05:00	1899-12-31 00:05:00	6	1899-12-31 02:30:00	1900-01-01 00:10:00	1899-12-31 06:50:00	1900-01-01	1900-01-01	1899-12-31 00:10:00	1899-12-31 07:00:00	1	1899-12-31 00:05:00	1899-12-31 00:05:00	6	1899-12-31 02:30:00	1900-01-01 00:10:00	1899-12-31 06:50:00	3.58
38	2	74	0	29.63	2	0	NA	0	1900-01-01	1900-01-01	1899-12-31 00:10:00	1899-12-31 08:00:00	1	1899-12-31 00:05:00	1899-12-31 00:01:00	6	1899-12-31 05:00:00	1900-01-01 00:10:00	1899-12-31 07:50:00	1900-01-01	1900-01-01	1899-12-31 00:10:00	1899-12-31 08:00:00	1	1899-12-31 00:05:00	1899-12-31 00:01:00	6	1899-12-31 05:00:00	1900-01-01 00:10:00	1899-12-31 07:50:00	4.08
39	1	71	1	29.34	2	0	0.4	1	1899-12-31 23:20:00	1899-12-31 23:20:00	1899-12-31 01:10:00	1899-12-31 07:30:00	1	1899-12-31 00:15:00	1899-12-31	4	1899-12-31 01:40:00	1900-01-01 00:30:00	1899-12-31 07:00:00	1899-12-31 23:20:00	1899-12-31 23:20:00	1899-12-31 01:10:00	1899-12-31 08:15:00	1	1899-12-31 00:15:00	1899-12-31	4	1899-12-31 01:40:00	1900-01-01 00:30:00	1899-12-31 07:45:00	4.38
40	2	70	0	24.96	2	0	NA	0	1899-12-31 23:30:00	1899-12-31 23:35:00	1899-12-31 00:15:00	1899-12-31 08:00:00	1	1899-12-31 00:01:00	1899-12-31 00:02:00	7	1899-12-31 02:00:00	1899-12-31 23:50:00	1899-12-31 08:10:00	1900-01-01	1900-01-01 00:05:00	1899-12-31 00:10:00	1899-12-31 08:30:00	1	1899-12-31 00:01:00	1899-12-31 00:02:00	7	1899-12-31 02:00:00	1900-01-01 00:15:00	1899-12-31 08:15:00	4.38
42	1	56	0	27.44	2	6	-0.7	1	1899-12-31 22:00:00	1899-12-31 22:10:00	1899-12-31 00:15:00	1899-12-31 07:00:00	2	1899-12-31 00:10:00	1899-12-31 00:05:00	7	1899-12-31 03:00:00	1899-12-31 22:25:00	1899-12-31 08:35:00	1899-12-31 23:00:00	1899-12-31 23:15:00	1899-12-31 00:15:00	1899-12-31 08:00:00	1	1899-12-31 00:10:00	1899-12-31 00:05:00	7	1899-12-31 05:00:00	1899-12-31 23:30:00	1899-12-31 08:30:00	3.75
47	1	85	0	24.82	2	9999	-2.5	1	1899-12-31 22:45:00	1899-12-31 23:00:00	1899-12-31 00:05:00	1899-12-31 07:00:00	1	1899-12-31 00:30:00	1899-12-31 00:05:00	8	1899-12-31 02:30:00	1899-12-31 23:05:00	1899-12-31 07:55:00	1899-12-31 22:45:00	1899-12-31 23:00:00	1899-12-31 00:05:00	1899-12-31 07:00:00	1	1899-12-31 00:30:00	1899-12-31 00:05:00	8	1899-12-31 02:30:00	1899-12-31 23:05:00	1899-12-31 07:55:00	3.04
48	2	81	1	28.74	2	3	NA	0	1899-12-31 22:45:00	1899-12-31 23:00:00	1899-12-31 00:15:00	1899-12-31 11:11:11	1	1899-12-31 11:11:11	1899-12-31 11:11:11	5	1899-12-31 01:30:00	1899-12-31 23:15:00	1899-12-31 11:11:11	1899-12-31 22:45:00	1899-12-31 23:00:00	1899-12-31 00:15:00	1899-12-31 11:11:11	1	1899-12-31 11:11:11	1899-12-31 11:11:11	5	1899-12-31 01:30:00	1899-12-31 23:15:00	1899-12-31 11:11:11	9999
50	2	66	1	32.45	2	0	NA	0	1900-01-01	1900-01-01 00:30:00	1899-12-31 02:00:00	1899-12-31 07:00:00	9999	1899-12-31 01:00:00	1899-12-31 02:00:00	6	1899-12-31 01:30:00	1900-01-01 02:30:00	1899-12-31 04:30:00	1900-01-01	1900-01-01 00:30:00	1899-12-31 02:00:00	1899-12-31 07:00:00	9999	1899-12-31 01:00:00	1899-12-31 02:00:00	6	1899-12-31 01:30:00	1900-01-01 02:30:00	1899-12-31 04:30:00	4.75
51	2	71	1	25.35	2	0	NA	0	1899-12-31 11:11:11	1899-12-31 11:11:11	1899-12-31 11:11:11	1899-12-31 11:11:11	9999	1899-12-31 11:11:11	1899-12-31 11:11:11	9999	1899-12-31 11:11:11	1899-12-31 11:11:11	1899-12-31 11:11:11	1899-12-31 22:30:00	1899-12-31 23:00:00	1899-12-31 00:05:00	1899-12-31 08:30:00	1	1899-12-31 00:15:00	1899-12-31 00:02:00	8	1899-12-31 01:30:00	1899-12-31 23:05:00	1899-12-31 09:25:00	3.79
52	1	70	0	24.84	2	0	-3.3	1	1900-01-01	1900-01-01 00:15:00	1899-12-31 00:15:00	1899-12-31 08:00:00	1	1899-12-31 00:30:00	1899-12-31	7	1899-12-31 01:00:00	1900-01-01 00:30:00	1899-12-31 07:30:00	1900-01-01	1900-01-01 00:15:00	1899-12-31 00:15:00	1899-12-31 08:00:00	1	1899-12-31 00:30:00	1899-12-31	7	1899-12-31 02:00:00	1900-01-01 00:30:00	1899-12-31 07:30:00	4.25
53	2	62	0	40.15	2	5	NA	0	1899-12-31 23:00:00	1899-12-31 23:30:00	1899-12-31 00:05:00	1899-12-31 05:45:00	2	1899-12-31 00:05:00	1899-12-31 00:01:00	9	1899-12-31 10:00:00	1899-12-31 23:35:00	1899-12-31 06:10:00	1900-01-01 00:30:00	1900-01-01 00:35:00	1899-12-31 00:05:00	1899-12-31 08:30:00	1	1899-12-31 00:15:00	1899-12-31 00:01:00	9	1899-12-31 05:00:00	1900-01-01 00:40:00	1899-12-31 07:50:00	3.99
54	1	69	1	26.23	2	5	-11.9	2	1899-12-31 23:00:00	1899-12-31 23:05:00	1899-12-31 00:15:00	1899-12-31 07:00:00	1	1899-12-31 00:30:00	1899-12-31	8	1899-12-31 01:30:00	1899-12-31 23:20:00	1899-12-31 07:40:00	1899-12-31 23:30:00	1899-12-31 23:35:00	1899-12-31 00:15:00	1899-12-31 08:00:00	1	1899-12-31 01:00:00	1899-12-31	8	1899-12-31 04:30:00	1899-12-31 23:50:00	1899-12-31 08:10:00	3.74
55	2	71	1	23.81	2	0	NA	0	1900-01-01	1900-01-01 00:20:00	1899-12-31 00:15:00	1899-12-31 08:15:00	1	1899-12-31 00:05:00	1899-12-31 00:30:00	7	1899-12-31 05:15:00	1900-01-01 00:35:00	1899-12-31 07:40:00	1900-01-01	1900-01-01 00:20:00	1899-12-31 00:15:00	1899-12-31 08:15:00	1	1899-12-31 00:30:00	1899-12-31 00:30:00	7	1899-12-31 05:15:00	1900-01-01 00:35:00	1899-12-31 07:40:00	4.42
56	1	73	0	24.54	2	0	-11.4	2	1900-01-01 00:20:00	1900-01-01 00:20:00	1899-12-31 00:02:00	1899-12-31 08:10:00	1	1899-12-31 00:01:00	1899-12-31	9	1899-12-31 05:30:00	1900-01-01 00:22:00	1899-12-31 07:48:00	1900-01-01 00:20:00	1900-01-01 00:20:00	1899-12-31 00:02:00	1899-12-31 08:10:00	1	1899-12-31 00:01:00	1899-12-31	9	1899-12-31 05:30:00	1900-01-01 00:22:00	1899-12-31 07:48:00	4.27
58	1	52	0	23.52	2	5	-5.4	1	1899-12-31 23:00:00	1899-12-31 23:00:00	1899-12-31 00:15:00	1899-12-31 06:00:00	2	1899-12-31 00:05:00	1899-12-31	8	1899-12-31 01:30:00	1899-12-31 23:15:00	1899-12-31 06:45:00	1899-12-31 23:00:00	1899-12-31 23:00:00	1899-12-31 00:15:00	1899-12-31 07:00:00	1	1899-12-31 00:15:00	1899-12-31	8	1899-12-31 04:00:00	1899-12-31 23:15:00	1899-12-31 07:45:00	2.77
59	2	74	1	30.12	2	0	NA	0	1899-12-31 11:11:11	1899-12-31 11:11:11	1899-12-31 00:30:00	1899-12-31 08:45:00	1	1899-12-31 00:05:00	1899-12-31	6	1899-12-31 01:30:00	1899-12-31 11:11:11	1899-12-31 11:11:11	1899-12-31 11:11:11	1899-12-31 11:11:11	1899-12-31 00:30:00	1899-12-31 08:45:00	1	1899-12-31 00:05:00	1899-12-31	6	1899-12-31 01:30:00	1899-12-31 11:11:11	1899-12-31 11:11:11	9999
60	1	74	0	24.49	2	0	-3.2	1	1900-01-01	1900-01-01 00:15:00	1899-12-31 00:15:00	1899-12-31 08:00:00	1	1899-12-31 00:10:00	1899-12-31 00:05:00	9	1899-12-31 03:30:00	1900-01-01 00:30:00	1899-12-31 07:30:00	1900-01-01	1900-01-01 00:15:00	1899-12-31 00:15:00	1899-12-31 08:00:00	1	1899-12-31 00:10:00	1899-12-31 00:05:00	9	1899-12-31 03:30:00	1900-01-01 00:30:00	1899-12-31 07:30:00	4.25
61	1	56	1	21.67	2	0	-4	1	1899-12-31 11:11:11	1899-12-31 11:11:11	1899-12-31 11:11:11	1899-12-31 11:11:11	9999	1899-12-31 11:11:11	1899-12-31 11:11:11	9999	1899-12-31 11:11:11	1899-12-31 11:11:11	1899-12-31 11:11:11	1899-12-31 22:45:00	1899-12-31 22:54:00	1899-12-31	1899-12-31 07:00:00	1	1899-12-31 00:20:00	1899-12-31	7	1899-12-31 02:20:00	1899-12-31 22:54:00	1899-12-31 08:06:00	2.95
63	2	56	1	23.24	2	4	NA	0	1899-12-31 22:30:00	1899-12-31 23:15:00	1899-12-31 00:15:00	1899-12-31 06:15:00	2	1899-12-31 00:05:00	1899-12-31 00:10:00	5	1899-12-31 01:30:00	1899-12-31 23:30:00	1899-12-31 06:45:00	1900-01-01	1900-01-01 00:30:00	1899-12-31 00:15:00	1899-12-31 07:30:00	1	1899-12-31 00:30:00	1899-12-31 00:15:00	6	1899-12-31 02:30:00	1900-01-01 00:45:00	1899-12-31 06:45:00	4.13
64	1	61	0	24.28	2	5	0.3	1	1899-12-31 22:45:00	1899-12-31 23:00:00	1899-12-31 00:05:00	1899-12-31 05:20:00	2	1899-12-31 00:01:00	1899-12-31 00:02:00	4	1899-12-31 03:00:00	1899-12-31 23:05:00	1899-12-31 06:15:00	1899-12-31 23:30:00	1900-01-01	1899-12-31 00:05:00	1899-12-31 08:00:00	1	1899-12-31 00:10:00	1899-12-31 00:05:00	6	1899-12-31 01:00:00	1900-01-01 00:05:00	1899-12-31 07:55:00	3.45
66	2	65	0	21.5	2	0	NA	0	1899-12-31 23:00:00	1899-12-31 23:00:00	1899-12-31 00:05:00	1899-12-31 07:30:00	1	1899-12-31 00:10:00	1899-12-31	8	1899-12-31 04:30:00	1899-12-31 23:05:00	1899-12-31 08:25:00	1899-12-31 23:00:00	1899-12-31 23:00:00	1899-12-31 00:05:00	1899-12-31 07:30:00	1	1899-12-31 00:10:00	1899-12-31	8	1899-12-31 04:30:00	1899-12-31 23:05:00	1899-12-31 08:25:00	3.29
69	1	80	1	27.64	2	0	-5.5	1	1899-12-31 23:00:00	1899-12-31 23:00:00	1899-12-31 00:15:00	1899-12-31 08:00:00	1	1899-12-31 00:05:00	1899-12-31 00:02:00	5	1899-12-31 01:30:00	1899-12-31 23:15:00	1899-12-31 08:45:00	1899-12-31 23:00:00	1899-12-31 23:00:00	1899-12-31 00:15:00	1899-12-31 08:30:00	1	1899-12-31 00:05:00	1899-12-31 00:02:00	5	1899-12-31 02:00:00	1899-12-31 23:15:00	1899-12-31 09:15:00	3.88
70	2	78	1	26.18	2	0	NA	0	1899-12-31 23:30:00	1899-12-31 23:30:00	1899-12-31 00:30:00	1899-12-31 08:30:00	1	1899-12-31 00:15:00	1899-12-31 00:05:00	9	1899-12-31 00:30:00	1900-01-01	1899-12-31 08:30:00	1899-12-31 23:30:00	1899-12-31 23:30:00	1899-12-31 00:30:00	1899-12-31 08:30:00	1	1899-12-31 00:15:00	1899-12-31 00:05:00	9	1899-12-31 00:30:00	1900-01-01	1899-12-31 08:30:00	4.25
72	1	78	0	24.25	2	0	-5.3	1	1900-01-01	1900-01-01	1899-12-31 00:01:00	1899-12-31 09:00:00	1	1899-12-31 00:01:00	1899-12-31 00:01:00	5	1899-12-31 01:30:00	1900-01-01 00:01:00	1899-12-31 08:59:00	1900-01-01	1900-01-01	1899-12-31 00:01:00	1899-12-31 09:00:00	1	1899-12-31 00:01:00	1899-12-31 00:01:00	5	1899-12-31 01:00:00	1900-01-01 00:01:00	1899-12-31 08:59:00	4.51
73	1	80	0	25.95	2	0	0.3	1	1900-01-01	1900-01-01	1899-12-31 00:03:00	1899-12-31 07:00:00	1	1899-12-31 00:10:00	1899-12-31	8	1899-12-31 02:30:00	1900-01-01 00:03:00	1899-12-31 06:57:00	1900-01-01	1900-01-01	1899-12-31 00:03:00	1899-12-31 07:00:00	1	1899-12-31 00:10:00	1899-12-31	8	1899-12-31 02:30:00	1900-01-01 00:03:00	1899-12-31 06:57:00	3.53
74	2	80	1	25.99	2	0	NA	0	1900-01-01	1900-01-01 00:30:00	1899-12-31 00:10:00	1899-12-31 07:00:00	1	1899-12-31 00:15:00	1899-12-31 00:05:00	8	1899-12-31 02:15:00	1900-01-01 00:40:00	1899-12-31 06:20:00	1900-01-01	1900-01-01 00:30:00	1899-12-31 00:10:00	1899-12-31 07:00:00	1	1899-12-31 00:30:00	1899-12-31 00:05:00	8	1899-12-31 02:15:00	1900-01-01 00:40:00	1899-12-31 06:20:00	3.83
75	2	73	0	29.41	1	0	NA	0	1899-12-31 23:15:00	1899-12-31 23:30:00	1899-12-31 00:30:00	1899-12-31 05:30:00	1	1899-12-31 00:05:00	1899-12-31	4	1899-12-31 02:00:00	1900-01-01	1899-12-31 05:30:00	1899-12-31 23:15:00	1899-12-31 23:30:00	1899-12-31 00:30:00	1899-12-31 05:30:00	1	1899-12-31 00:05:00	1899-12-31	4	1899-12-31 02:00:00	1900-01-01	1899-12-31 05:30:00	2.75
76	1	71	1	26.93	2	0	-2.5	1	1899-12-31 23:30:00	1900-01-01 00:15:00	1899-12-31 00:05:00	1899-12-31 06:00:00	1	1899-12-31 01:30:00	1899-12-31 00:02:00	7	1899-12-31 02:30:00	1900-01-01 00:20:00	1899-12-31 05:40:00	1899-12-31 23:30:00	1900-01-01 00:15:00	1899-12-31 00:05:00	1899-12-31 06:00:00	1	1899-12-31 02:00:00	1899-12-31 00:02:00	7	1899-12-31 02:30:00	1900-01-01 00:20:00	1899-12-31 05:40:00	3.17
77	1	70	1	29.41	1	0	1.9	1	1900-01-01	1900-01-01 01:00:00	1899-12-31 00:15:00	1899-12-31 08:00:00	1	1899-12-31 01:00:00	1899-12-31	7	1899-12-31 01:30:00	1900-01-01 01:15:00	1899-12-31 06:45:00	1900-01-01	1900-01-01 01:00:00	1899-12-31 00:15:00	1899-12-31 08:00:00	1	1899-12-31 01:00:00	1899-12-31	7	1899-12-31 01:30:00	1900-01-01 01:15:00	1899-12-31 06:45:00	4.63
78	2	69	1	27.68	2	9999	NA	0	1899-12-31 22:00:00	1899-12-31 23:00:00	1899-12-31 01:00:00	1899-12-31 06:00:00	1	1899-12-31 00:30:00	1899-12-31 00:15:00	6	1899-12-31 03:00:00	1900-01-01	1899-12-31 06:00:00	1899-12-31 22:00:00	1899-12-31 23:00:00	1899-12-31 01:00:00	1899-12-31 06:00:00	1	1899-12-31 00:30:00	1899-12-31 00:15:00	6	1899-12-31 03:00:00	1900-01-01	1899-12-31 06:00:00	3
79	2	56	1	28.91	2	2	NA	0	1900-01-01	1900-01-01 00:15:00	1899-12-31 00:02:00	1899-12-31 08:00:00	2	1899-12-31 00:05:00	1899-12-31	6	1899-12-31 00:45:00	1900-01-01 00:17:00	1899-12-31 07:43:00	1900-01-01 01:00:00	1900-01-01 01:30:00	1899-12-31 00:02:00	1899-12-31 09:00:00	1	1899-12-31 00:30:00	1899-12-31	6	1899-12-31 01:30:00	1900-01-01 01:32:00	1899-12-31 07:28:00	5.27
80	1	56	0	27.1	2	5	-2.3	1	1900-01-01	1900-01-01 00:15:00	1899-12-31 00:20:00	1899-12-31 08:00:00	2	1899-12-31 00:15:00	1899-12-31 00:10:00	7	1899-12-31 01:00:00	1900-01-01 00:35:00	1899-12-31 07:25:00	1900-01-01 01:00:00	1900-01-01 01:15:00	1899-12-31 00:20:00	1899-12-31 10:00:00	2	1899-12-31 00:30:00	1899-12-31 00:10:00	7	1899-12-31 02:00:00	1900-01-01 01:35:00	1899-12-31 08:25:00	9999
81	1	78	0	22.86	2	0	-2.9	1	1899-12-31 23:00:00	1899-12-31 23:30:00	1899-12-31 00:10:00	1899-12-31 07:00:00	1	1899-12-31 00:10:00	1899-12-31 00:05:00	8	1899-12-31 01:00:00	1899-12-31 23:40:00	1899-12-31 07:20:00	1899-12-31 23:30:00	1900-01-01	1899-12-31 00:10:00	1899-12-31 07:30:00	1	1899-12-31 00:45:00	1899-12-31 00:05:00	8	1899-12-31 02:00:00	1900-01-01 00:10:00	1899-12-31 07:20:00	3.83
82	2	78	1	22.03	2	0	NA	0	1899-12-31 23:00:00	1900-01-01	1899-12-31 00:10:00	1899-12-31 06:00:00	1	1899-12-31 01:00:00	1899-12-31 00:15:00	6	1899-12-31 00:30:00	1900-01-01 00:10:00	1899-12-31 05:50:00	1899-12-31 23:30:00	1900-01-01	1899-12-31 00:10:00	1899-12-31 07:30:00	1	1899-12-31 00:30:00	1899-12-31	7	1899-12-31 01:30:00	1900-01-01 00:10:00	1899-12-31 07:20:00	3.83
83	1	90	0	23.78	2	0	-12.3	3	1899-12-31 11:11:11	1899-12-31 11:11:11	1899-12-31 11:11:11	1899-12-31 11:11:11	9999	1899-12-31 11:11:11	1899-12-31 11:11:11	9999	1899-12-31 11:11:11	1899-12-31 11:11:11	1899-12-31 11:11:11	1899-12-31 22:30:00	1899-12-31 23:00:00	1899-12-31 00:15:00	1899-12-31 06:00:00	1	1899-12-31 01:30:00	1899-12-31	2	1899-12-31 01:00:00	1899-12-31 23:15:00	1899-12-31 06:45:00	2.63
86	1	69	1	27.55	2	1	-20.2	3	1899-12-31 21:00:00	1899-12-31 22:30:00	1899-12-31 00:15:00	1899-12-31 08:00:00	1	1899-12-31 00:05:00	1899-12-31 00:01:00	8	1899-12-31 02:00:00	1899-12-31 22:45:00	1899-12-31 09:15:00	1899-12-31 22:00:00	1899-12-31 23:00:00	1899-12-31 00:15:00	1899-12-31 08:00:00	9999	1899-12-31 00:10:00	1899-12-31 00:01:00	8	1899-12-31 03:00:00	1899-12-31 23:15:00	1899-12-31 08:45:00	3.63
87	1	76	0	22.79	2	0	-1.1	1	1899-12-31 22:30:00	1899-12-31 23:00:00	1899-12-31 00:03:00	1899-12-31 07:00:00	1	1899-12-31 00:05:00	1899-12-31	10	1899-12-31 06:00:00	1899-12-31 23:03:00	1899-12-31 07:57:00	1899-12-31 22:30:00	1899-12-31 23:00:00	1899-12-31 00:03:00	1899-12-31 07:00:00	1	1899-12-31	1899-12-31	10	1899-12-31 06:00:00	1899-12-31 23:03:00	1899-12-31 07:57:00	3.03
88	2	75	0	27.04	2	0	NA	0	1899-12-31 23:00:00	1899-12-31 23:10:00	1899-12-31 00:10:00	1899-12-31 06:00:00	1	1899-12-31 00:02:00	1899-12-31 00:01:00	8	1899-12-31 07:00:00	1899-12-31 23:20:00	1899-12-31 06:40:00	1899-12-31 23:00:00	1899-12-31 23:10:00	1899-12-31 00:10:00	1899-12-31 06:00:00	1	1899-12-31 00:02:00	1899-12-31 00:01:00	8	1899-12-31 07:00:00	1899-12-31 23:20:00	1899-12-31 06:40:00	9999
89	1	74	1	22.91	2	0	-13.6	3	1899-12-31 23:30:00	1900-01-01	1899-12-31 00:15:00	1899-12-31 08:30:00	1	1899-12-31 00:30:00	1899-12-31 00:05:00	8	1899-12-31 01:00:00	1900-01-01 00:15:00	1899-12-31 08:15:00	1899-12-31 23:30:00	1900-01-01	1899-12-31 00:15:00	1899-12-31 08:30:00	1	1899-12-31 00:30:00	1899-12-31 00:05:00	8	1899-12-31 01:00:00	1900-01-01 00:15:00	1899-12-31 08:15:00	4.38
90	2	69	1	25.14	2	0	NA	0	1899-12-31 11:11:11	1899-12-31 11:11:11	1899-12-31 11:11:11	1899-12-31 11:11:11	9999	1899-12-31 11:11:11	1899-12-31 11:11:11	9999	1899-12-31 11:11:11	1899-12-31 11:11:11	1899-12-31 11:11:11	1899-12-31 11:11:11	1899-12-31 11:11:11	1899-12-31 11:11:11	1899-12-31 11:11:11	9999	1899-12-31 11:11:11	1899-12-31 11:11:11	9999	1899-12-31 11:11:11	1899-12-31 11:11:11	1899-12-31 11:11:11	9999
91	1	65	0	23.92	2	0	-2.9	1	1899-12-31 23:45:00	1899-12-31 23:46:00	1899-12-31 00:05:00	1899-12-31 08:30:00	1	1899-12-31 00:10:00	1899-12-31 00:05:00	7	1899-12-31 04:30:00	1899-12-31 23:51:00	1899-12-31 08:39:00	1899-12-31 23:45:00	1899-12-31 23:46:00	1899-12-31 00:05:00	1899-12-31 08:30:00	1	1899-12-31 00:10:00	1899-12-31 00:05:00	7	1899-12-31 04:30:00	1899-12-31 23:51:00	1899-12-31 08:39:00	4.18
92	2	60	1	24.28	2	3	NA	0	1899-12-31 23:00:00	1899-12-31 23:10:00	1899-12-31 00:07:30	1899-12-31 05:45:00	2	1899-12-31 00:10:00	1899-12-31 00:10:00	7	1899-12-31 01:30:00	1899-12-31 23:17:30	1899-12-31 06:27:30	1899-12-31 23:30:00	1899-12-31 23:40:00	1899-12-31 00:07:30	1899-12-31 08:30:00	1	1899-12-31 00:05:00	1899-12-31 00:10:00	7	1899-12-31 02:00:00	1899-12-31 23:47:30	1899-12-31 08:42:30	3.66
93	1	69	0	28.08	2	0	-0.3	1	1900-01-01	1900-01-01 00:30:00	1899-12-31 11:11:11	1899-12-31 07:00:00	1	1899-12-31 00:15:00	1899-12-31 11:11:11	7	1899-12-31 01:30:00	1899-12-31 11:11:11	1899-12-31 11:11:11	1900-01-01	1900-01-01 00:30:00	1899-12-31 11:11:11	1899-12-31 07:00:00	1	1899-12-31 01:30:00	1899-12-31 00:05:00	8	1899-12-31 02:00:00	1899-12-31 11:11:11	1899-12-31 11:11:11	9999
96	2	75	1	25.4	2	1	NA	0	1900-01-01	1900-01-01 00:30:00	1899-12-31 00:01:30	1899-12-31 06:30:00	1	1899-12-31 00:23:30	1899-12-31	8	1899-12-31 04:00:00	1900-01-01 00:31:30	1899-12-31 05:58:30	1900-01-01	1900-01-01 00:30:00	1899-12-31 00:01:30	1899-12-31 07:30:00	1	1899-12-31 00:23:30	1899-12-31	8	1899-12-31 04:00:00	1900-01-01 00:31:30	1899-12-31 06:58:30	3.94
99	1	80	0	28.73	1	9999	-8.1	2	1900-01-01 00:30:00	1900-01-01 00:30:00	1899-12-31 00:05:00	1899-12-31 08:00:00	1	1899-12-31 00:05:00	1899-12-31 00:45:00	4	1899-12-31 01:30:00	1900-01-01 00:35:00	1899-12-31 07:25:00	1900-01-01 01:00:00	1900-01-01 01:30:00	1899-12-31 00:05:00	1899-12-31 08:30:00	1	1899-12-31 00:05:00	1899-12-31 00:45:00	4	1899-12-31 01:30:00	1900-01-01 01:35:00	1899-12-31 06:55:00	5.04
100	2	79	1	26.56	2	0	NA	0	1899-12-31 23:30:00	1899-12-31 23:30:00	1899-12-31 00:10:00	1899-12-31 07:05:00	1	1899-12-31 00:10:00	1899-12-31	8	1899-12-31 11:11:11	1899-12-31 23:40:00	1899-12-31 07:25:00	1899-12-31 23:30:00	1899-12-31 23:30:00	1899-12-31 00:10:00	1899-12-31 07:05:00	1	1899-12-31 00:10:00	1899-12-31	8	1899-12-31 11:11:11	1899-12-31 23:40:00	1899-12-31 07:25:00	3.38
101	2	68	1	27.28	2	2	NA	0	1899-12-31 22:00:00	1899-12-31 22:30:00	1899-12-31 00:30:00	1899-12-31 06:00:00	2	1899-12-31 00:02:00	1899-12-31	5	1899-12-31 05:00:00	1899-12-31 23:00:00	1899-12-31 07:00:00	1899-12-31 22:00:00	1899-12-31 22:30:00	1899-12-31 00:02:00	1899-12-31 07:00:00	1	1899-12-31 00:02:00	1899-12-31	6	1899-12-31 05:00:00	1899-12-31 22:32:00	1899-12-31 08:28:00	2.56
102	1	75	0	23.44	2	0	0.3	1	1899-12-31 23:15:00	1899-12-31 23:30:00	1899-12-31 00:03:00	1899-12-31 05:00:00	1	1899-12-31 03:00:00	1899-12-31 00:30:00	7	1899-12-31 04:00:00	1899-12-31 23:33:00	1899-12-31 05:27:00	1899-12-31 23:15:00	1899-12-31 23:30:00	1899-12-31 00:03:00	1899-12-31 05:00:00	1	1899-12-31 03:00:00	1899-12-31 00:30:00	7	1899-12-31 04:30:00	1899-12-31 23:33:00	1899-12-31 05:27:00	2.28
103	2	67	1	26.99	2	0	NA	0	1899-12-31 23:00:00	1900-01-01 00:15:00	1899-12-31 00:30:00	1899-12-31 08:15:00	2	1899-12-31 00:15:00	1899-12-31	5	1899-12-31 03:00:00	1900-01-01 00:45:00	1899-12-31 07:30:00	1899-12-31 23:00:00	1900-01-01 00:15:00	1899-12-31 00:30:00	1899-12-31 08:15:00	9999	1899-12-31 00:15:00	1899-12-31	5	1899-12-31 03:00:00	1900-01-01 00:45:00	1899-12-31 07:30:00	4.5
104	1	70	1	17.72	2	0	-9.1	2	1899-12-31 11:11:11	1899-12-31 11:11:11	1899-12-31 11:11:11	1899-12-31 11:11:11	9999	1899-12-31 11:11:11	1899-12-31 11:11:11	9999	1899-12-31 11:11:11	1899-12-31 11:11:11	1899-12-31 11:11:11	1899-12-31 22:15:00	1899-12-31 22:45:00	1899-12-31 00:45:00	1899-12-31 07:45:00	2	1899-12-31 00:30:00	1899-12-31	3	1899-12-31 00:30:00	1899-12-31 23:30:00	1899-12-31 08:15:00	9999
105	1	69	1	17.72	1	0	-7.4	2	1900-01-01	1900-01-01 01:30:00	1899-12-31 00:45:00	1899-12-31 09:30:00	1	1899-12-31 00:10:00	1899-12-31 00:15:00	4	1899-12-31 01:30:00	1900-01-01 02:15:00	1899-12-31 07:15:00	1900-01-01	1900-01-01 01:30:00	1899-12-31 00:45:00	1899-12-31 09:30:00	1	1899-12-31 00:10:00	1899-12-31 00:15:00	4	1899-12-31 01:30:00	1900-01-01 02:15:00	1899-12-31 07:15:00	5.88
106	2	69	0	27.68	2	0	NA	0	1899-12-31 23:30:00	1900-01-01 01:00:00	1899-12-31 00:10:00	1899-12-31 10:00:00	1	1899-12-31 00:05:00	1899-12-31 00:05:00	7	1899-12-31 01:00:00	1900-01-01 01:10:00	1899-12-31 08:50:00	1899-12-31 23:30:00	1900-01-01 01:00:00	1899-12-31 00:10:00	1899-12-31 10:00:00	1	1899-12-31 00:05:00	1899-12-31 00:05:00	7	1899-12-31 01:00:00	1900-01-01 01:10:00	1899-12-31 08:50:00	5.58
108	1	69	1	23.71	1	1	-0.5	1	1899-12-31 23:30:00	1900-01-01	1899-12-31 00:45:00	1899-12-31 08:30:00	1	1899-12-31 00:15:00	1899-12-31 01:00:00	7	1899-12-31 00:30:00	1900-01-01 00:45:00	1899-12-31 07:45:00	1900-01-01 00:30:00	1900-01-01 00:45:00	1899-12-31 00:45:00	1899-12-31 09:30:00	1	1899-12-31 00:15:00	1899-12-31 01:00:00	7	1899-12-31 00:30:00	1900-01-01 01:30:00	1899-12-31 08:00:00	5.48
111	2	82	1	21.72	2	0	NA	0	1899-12-31 23:00:00	1899-12-31 23:10:00	1899-12-31 00:20:00	1899-12-31 06:30:00	1	1899-12-31 00:30:00	1899-12-31 00:10:00	3	1899-12-31 00:30:00	1899-12-31 23:30:00	1899-12-31 07:00:00	1899-12-31 23:00:00	1899-12-31 23:10:00	1899-12-31 00:20:00	1899-12-31 06:30:00	1	1899-12-31 00:30:00	1899-12-31 00:10:00	4	1899-12-31 00:30:00	1899-12-31 23:30:00	1899-12-31 07:00:00	3
112	1	88	1	9999	2	9999	-4.8	1	1900-01-01 01:30:00	1900-01-01 01:30:00	1899-12-31 00:04:30	1899-12-31 06:00:00	1	1899-12-31 00:02:00	1899-12-31	9	1899-12-31 00:35:00	1900-01-01 01:34:30	1899-12-31 04:25:30	1900-01-01 01:30:00	1900-01-01 01:30:00	1899-12-31 00:04:30	1899-12-31 06:00:00	1	1899-12-31 00:02:00	1899-12-31	9	1899-12-31 00:35:00	1900-01-01 01:34:30	1899-12-31 04:25:30	3.79
113	1	82	1	20.42	2	0	-14	3	1899-12-31 23:30:00	1899-12-31 23:30:00	1899-12-31 00:30:00	1899-12-31 11:11:11	1	1899-12-31 11:11:11	1899-12-31 11:11:11	5	1899-12-31 01:30:00	1900-01-01	1899-12-31 11:11:11	1899-12-31 23:30:00	1899-12-31 11:11:11	1899-12-31 00:30:00	1899-12-31 11:11:11	1	1899-12-31 11:11:11	1899-12-31 11:11:11	5	1899-12-31 01:30:00	1899-12-31 11:11:11	1899-12-31 11:11:11	9999
114	2	74	1	23.38	2	0	NA	0	1899-12-31 23:00:00	1899-12-31 23:00:00	1899-12-31 00:30:00	1899-12-31 07:00:00	1	1899-12-31 00:10:00	1899-12-31 00:02:00	6	1899-12-31 01:30:00	1899-12-31 23:30:00	1899-12-31 07:30:00	1899-12-31 23:00:00	1899-12-31 23:00:00	1899-12-31 00:30:00	1899-12-31 07:00:00	1	1899-12-31 00:10:00	1899-12-31 00:02:00	6	1899-12-31 01:30:00	1899-12-31 23:30:00	1899-12-31 07:30:00	3.25
115	1	77	0	29.3	2	0	-0.1	1	1900-01-01	1900-01-01 00:20:00	1899-12-31 00:30:00	1899-12-31 05:00:00	1	1899-12-31 03:30:00	1899-12-31	6	1899-12-31 01:30:00	1900-01-01 00:50:00	1899-12-31 04:10:00	1900-01-01 01:00:00	1900-01-01 01:30:00	1899-12-31 00:30:00	1899-12-31 07:00:00	1	1899-12-31 01:30:00	1899-12-31	7	1899-12-31 02:00:00	1900-01-01 02:00:00	1899-12-31 05:00:00	4.5
116	2	77	1	25.39	2	0	NA	0	1899-12-31 23:00:00	1899-12-31 23:00:00	1899-12-31 00:15:00	1899-12-31 08:00:00	2	1899-12-31 00:10:00	1899-12-31	7	1899-12-31 01:30:00	1899-12-31 23:15:00	1899-12-31 08:45:00	1900-01-01	1900-01-01	1899-12-31 00:15:00	1899-12-31 08:00:00	2	1899-12-31 00:10:00	1899-12-31	7	1899-12-31 02:00:00	1900-01-01 00:15:00	1899-12-31 07:45:00	9999
117	1	91	0	27.04	2	0	-3.2	1	1899-12-31 23:00:00	1899-12-31 23:10:00	1899-12-31 00:10:00	1899-12-31 07:30:00	1	1899-12-31 00:30:00	1899-12-31	8	1899-12-31	1899-12-31 23:20:00	1899-12-31 08:10:00	1899-12-31 23:00:00	1899-12-31 23:10:00	1899-12-31 00:10:00	1899-12-31 07:30:00	9999	1899-12-31 00:30:00	1899-12-31	8	1899-12-31	1899-12-31 23:20:00	1899-12-31 08:10:00	3.42
124	1	93	1	26.12	2	0	-15.9	3	1899-12-31 11:11:11	1899-12-31 11:11:11	1899-12-31 11:11:11	1899-12-31 11:11:11	9999	1899-12-31 11:11:11	1899-12-31 11:11:11	9999	1899-12-31 11:11:11	1899-12-31 11:11:11	1899-12-31 11:11:11	1900-01-01 00:30:00	1900-01-01 00:30:00	1899-12-31	1899-12-31 08:00:00	1	1899-12-31 01:00:00	1899-12-31	5	1899-12-31 01:00:00	1900-01-01 00:30:00	1899-12-31 07:30:00	4.25
125	1	62	1	24.44	2	5	-2.4	1	1899-12-31 22:00:00	1899-12-31 22:30:00	1899-12-31 00:30:00	1899-12-31 06:30:00	2	1899-12-31	1899-12-31	5	1899-12-31 03:00:00	1899-12-31 23:00:00	1899-12-31 07:30:00	1899-12-31 22:00:00	1899-12-31 22:30:00	1899-12-31 00:30:00	1899-12-31 08:00:00	1	1899-12-31 00:30:00	1899-12-31	5	1899-12-31 05:00:00	1899-12-31 23:00:00	1899-12-31 09:00:00	2.96
128	1	56	0	23.36	2	5	-9.8	2	1899-12-31 23:00:00	1899-12-31 23:15:00	1899-12-31 00:10:00	1899-12-31 05:30:00	2	1899-12-31 00:05:00	1899-12-31	8	1899-12-31 02:00:00	1899-12-31 23:25:00	1899-12-31 06:05:00	1900-01-01 01:00:00	1900-01-01 01:15:00	1899-12-31 00:10:00	1899-12-31 09:15:00	2	1899-12-31 00:05:00	1899-12-31	8	1899-12-31 06:00:00	1900-01-01 01:25:00	1899-12-31 07:50:00	9999
130	1	83	0	20.76	2	0	-4.9	1	1899-12-31 22:30:00	1899-12-31 23:00:00	1899-12-31 00:15:00	1899-12-31 07:00:00	2	1899-12-31 00:10:00	1899-12-31 00:30:00	8	1899-12-31 04:00:00	1899-12-31 23:15:00	1899-12-31 07:45:00	1899-12-31 23:00:00	1899-12-31 23:30:00	1899-12-31 00:15:00	1899-12-31 08:00:00	1	1899-12-31 00:15:00	1899-12-31 00:15:00	8	1899-12-31 06:00:00	1899-12-31 23:45:00	1899-12-31 08:15:00	3.88
131	2	64	1	23.88	2	3	NA	0	1899-12-31 23:00:00	1899-12-31 23:30:00	1899-12-31 00:30:00	1899-12-31 06:00:00	1	1899-12-31 00:10:00	1899-12-31 00:10:00	7	1899-12-31 04:00:00	1900-01-01	1899-12-31 06:00:00	1900-01-01	1900-01-01 00:30:00	1899-12-31 00:30:00	1899-12-31 07:00:00	1	1899-12-31 00:15:00	1899-12-31 00:10:00	7	1899-12-31 06:00:00	1900-01-01 01:00:00	1899-12-31 06:00:00	4
132	1	66	0	28.29	1	5	-1.9	1	1899-12-31 22:30:00	1899-12-31 23:00:00	1899-12-31 00:05:00	1899-12-31 07:00:00	2	1899-12-31 00:02:00	1899-12-31 00:05:00	5.5	1899-12-31 08:00:00	1899-12-31 23:05:00	1899-12-31 07:55:00	1899-12-31 23:00:00	1899-12-31 23:30:00	1899-12-31 00:05:00	1899-12-31 08:30:00	1	1899-12-31 00:10:00	1899-12-31 00:05:00	5.5	1899-12-31 05:00:00	1899-12-31 23:35:00	1899-12-31 08:55:00	3.68
133	2	70	1	9999	2	0	NA	0	1899-12-31 11:11:11	1899-12-31 11:11:11	1899-12-31 11:11:11	1899-12-31 11:11:11	9999	1899-12-31 11:11:11	1899-12-31 11:11:11	9999	1899-12-31 11:11:11	1899-12-31 11:11:11	1899-12-31 11:11:11	1899-12-31 11:11:11	1899-12-31 11:11:11	1899-12-31 11:11:11	1899-12-31 11:11:11	9999	1899-12-31 11:11:11	1899-12-31 11:11:11	9999	1899-12-31 11:11:11	1899-12-31 11:11:11	1899-12-31 11:11:11	9999
134	1	69	1	22.58	2	2	-2	1	1900-01-01	1900-01-01	1899-12-31 00:10:00	1899-12-31 08:00:00	1	1899-12-31 00:10:00	1899-12-31	8	1899-12-31 04:00:00	1900-01-01 00:10:00	1899-12-31 07:50:00	1900-01-01	1900-01-01	1899-12-31 00:10:00	1899-12-31 08:00:00	1	1899-12-31 00:10:00	1899-12-31	8	1899-12-31 04:00:00	1900-01-01 00:10:00	1899-12-31 07:50:00	4.08
136	2	78	1	34.75	2	0	NA	0	1900-01-01 01:30:00	1900-01-01 01:30:00	1899-12-31 00:10:00	1899-12-31 10:00:00	1	1899-12-31 00:30:00	1899-12-31 00:30:00	7	1899-12-31	1900-01-01 01:40:00	1899-12-31 08:20:00	1900-01-01 01:30:00	1900-01-01 01:30:00	1899-12-31 00:10:00	1899-12-31 10:00:00	1	1899-12-31 00:30:00	1899-12-31 00:30:00	7	1899-12-31	1900-01-01 01:40:00	1899-12-31 08:20:00	5.83
138	1	74	0	34.25	2	9999	-6	1	1899-12-31 23:00:00	1899-12-31 23:15:00	1899-12-31 00:05:00	1899-12-31 06:00:00	1	1899-12-31 00:30:00	1899-12-31 00:02:00	7.5	1899-12-31 06:00:00	1899-12-31 23:20:00	1899-12-31 06:40:00	1899-12-31 23:00:00	1899-12-31 23:30:00	1899-12-31 00:30:00	1899-12-31 07:00:00	1	1899-12-31 00:30:00	1899-12-31 00:05:00	7.5	1899-12-31 06:00:00	1900-01-01	1899-12-31 07:00:00	9999
139	1	65	0	26.87	2	0	-6.5	2	1899-12-31 22:30:00	1899-12-31 22:30:00	1899-12-31 11:11:11	1899-12-31 07:00:00	1	1899-12-31 00:30:00	1899-12-31	5.5	1899-12-31 04:00:00	1899-12-31 11:11:11	1899-12-31 11:11:11	1899-12-31 22:30:00	1899-12-31 22:30:00	1899-12-31 11:11:11	1899-12-31 07:00:00	1	1899-12-31 00:30:00	1899-12-31	5.5	1899-12-31 04:00:00	1899-12-31 11:11:11	1899-12-31 11:11:11	9999
140	2	64	1	28.28	2	0	NA	0	1899-12-31 22:30:00	1899-12-31 23:00:00	1899-12-31 11:11:11	1899-12-31 07:00:00	1	1899-12-31 00:30:00	1899-12-31	5.5	1899-12-31 03:30:00	1899-12-31 11:11:11	1899-12-31 11:11:11	1899-12-31 22:30:00	1899-12-31 23:00:00	1899-12-31 11:11:11	1899-12-31 07:00:00	1	1899-12-31 00:30:00	1899-12-31	5.5	1899-12-31 11:11:11	1899-12-31 11:11:11	1899-12-31 11:11:11	9999
142	1	91	0	24.9	2	0	-20.8	3	1899-12-31 22:00:00	1899-12-31 22:00:00	1899-12-31 00:15:00	1899-12-31 06:00:00	1	1899-12-31 00:55:00	1899-12-31 00:05:00	6	1899-12-31 01:45:00	1899-12-31 22:15:00	1899-12-31 07:45:00	1899-12-31 22:00:00	1899-12-31 22:00:00	1899-12-31 00:15:00	1899-12-31 06:00:00	1	1899-12-31 00:55:00	1899-12-31 00:05:00	6	1899-12-31 02:15:00	1899-12-31 22:15:00	1899-12-31 07:45:00	2.13
143	2	65	1	30.85	2	3	NA	0	1899-12-31 23:30:00	1900-01-01	1899-12-31 00:02:00	1899-12-31 07:00:00	1	1899-12-31 00:02:00	1899-12-31 00:05:00	7	1899-12-31 00:30:00	1900-01-01 00:02:00	1899-12-31 06:58:00	1899-12-31 23:30:00	1900-01-01	1899-12-31 00:02:00	1899-12-31 07:00:00	1	1899-12-31 00:02:00	1899-12-31 00:05:00	7	1899-12-31 00:30:00	1900-01-01 00:02:00	1899-12-31 06:58:00	3.52
144	1	79	0	27.76	2	0	-3	1	1899-12-31 22:30:00	1899-12-31 22:45:00	1899-12-31 00:02:00	1899-12-31 06:45:00	1	1899-12-31 00:10:00	1899-12-31 00:10:00	6	1899-12-31 00:30:00	1899-12-31 22:47:00	1899-12-31 07:58:00	1899-12-31 22:30:00	1899-12-31 22:45:00	1899-12-31 00:02:00	1899-12-31 06:45:00	1	1899-12-31 00:10:00	1899-12-31 00:10:00	6	1899-12-31 00:30:00	1899-12-31 22:47:00	1899-12-31 07:58:00	2.77
145	1	76	0	29.67	2	0	-2.2	1	1900-01-01	1900-01-01 00:15:00	1899-12-31 00:15:00	1899-12-31 08:00:00	2	1899-12-31 00:10:00	1899-12-31 00:20:00	7	1899-12-31 04:30:00	1900-01-01 00:30:00	1899-12-31 07:30:00	1900-01-01	1900-01-01 00:15:00	1899-12-31 00:15:00	1899-12-31 08:00:00	2	1899-12-31 00:10:00	1899-12-31 00:20:00	7	1899-12-31 04:30:00	1900-01-01 00:30:00	1899-12-31 07:30:00	9999
146	2	73	0	24.82	2	0	NA	0	1899-12-31 11:11:11	1899-12-31 11:11:11	1899-12-31 11:11:11	1899-12-31 11:11:11	9999	1899-12-31 11:11:11	1899-12-31 11:11:11	9999	1899-12-31 11:11:11	1899-12-31 11:11:11	1899-12-31 11:11:11	1900-01-01	1900-01-01 00:30:00	1899-12-31 00:20:00	1899-12-31 07:00:00	1	1899-12-31 00:30:00	1899-12-31	5	1899-12-31 02:00:00	1900-01-01 00:50:00	1899-12-31 06:10:00	3.92
148	1	62	0	27.19	2	0	-7.6	2	1899-12-31 23:30:00	1899-12-31 23:15:00	1899-12-31 00:07:30	1899-12-31 08:30:00	1	1899-12-31 00:05:00	1899-12-31 00:10:00	7	1899-12-31 02:00:00	1899-12-31 23:22:30	1899-12-31 09:07:30	1899-12-31 23:30:00	1899-12-31 23:15:00	1899-12-31 00:07:30	1899-12-31 08:30:00	1	1899-12-31 00:05:00	1899-12-31 00:07:30	7	1899-12-31 02:00:00	1899-12-31 23:22:30	1899-12-31 09:07:30	3.94
149	1	68	1	24.86	2	1	-3.6	1	1900-01-01 01:00:00	1900-01-01 01:15:00	1899-12-31 00:02:00	1899-12-31 08:00:00	1	1899-12-31 00:15:00	1899-12-31	9	1899-12-31 02:00:00	1900-01-01 01:17:00	1899-12-31 06:43:00	1900-01-01 01:00:00	1900-01-01 01:15:00	1899-12-31 00:02:00	1899-12-31 08:00:00	1	1899-12-31 00:15:00	1899-12-31	9	1899-12-31 02:00:00	1900-01-01 01:17:00	1899-12-31 06:43:00	4.64
151	1	82	0	22.78	2	0	-3.8	1	1899-12-31 21:30:00	1899-12-31 22:00:00	1899-12-31 00:05:00	1899-12-31 04:00:00	1	1899-12-31 01:00:00	1899-12-31	3	1899-12-31 03:30:00	1899-12-31 22:05:00	1899-12-31 05:55:00	1899-12-31 21:30:00	1899-12-31 22:00:00	1899-12-31 00:05:00	1899-12-31 04:00:00	1	1899-12-31 01:00:00	1899-12-31	3	1899-12-31 03:30:00	1899-12-31 22:05:00	1899-12-31 05:55:00	1.04
152	2	79	1	22.32	2	0	NA	0	1899-12-31 22:00:00	1899-12-31 22:10:00	1899-12-31 00:05:00	1899-12-31 06:45:00	1	1899-12-31 00:30:00	1899-12-31	8	1899-12-31 01:30:00	1899-12-31 22:15:00	1899-12-31 08:30:00	1899-12-31 22:00:00	1899-12-31 22:10:00	1899-12-31 00:05:00	1899-12-31 06:45:00	1	1899-12-31 00:30:00	1899-12-31	8	1899-12-31 01:30:00	1899-12-31 22:15:00	1899-12-31 08:30:00	2.5
153	1	74	0	25.47	2	0	-20.4	3	1899-12-31 23:00:00	1899-12-31 23:00:00	1899-12-31 00:02:00	1899-12-31 08:00:00	1	1899-12-31 00:02:00	1899-12-31 00:02:00	8	1899-12-31 08:30:00	1899-12-31 23:02:00	1899-12-31 08:58:00	1899-12-31 23:00:00	1899-12-31 23:00:00	1899-12-31 00:02:00	1899-12-31 08:00:00	1	1899-12-31 00:02:00	1899-12-31 00:02:00	8	1899-12-31 08:30:00	1899-12-31 23:02:00	1899-12-31 08:58:00	3.52
155	1	68	1	23.31	2	0	-2.9	1	1900-01-01 00:15:00	1900-01-01 00:20:00	1899-12-31 00:15:00	1899-12-31 07:30:00	1	1899-12-31 00:30:00	1899-12-31	4	1899-12-31 01:30:00	1900-01-01 00:35:00	1899-12-31 06:55:00	1900-01-01 00:15:00	1900-01-01 00:20:00	1899-12-31 00:15:00	1899-12-31 07:30:00	9999	1899-12-31 00:30:00	1899-12-31	4	1899-12-31 01:30:00	1900-01-01 00:35:00	1899-12-31 06:55:00	4.04
157	1	58	1	21.01	2	3	-2.8	1	1899-12-31 23:30:00	1900-01-01 00:30:00	1899-12-31 00:10:00	1899-12-31 08:30:00	2	1899-12-31 00:10:00	1899-12-31 00:05:00	7	1899-12-31 01:15:00	1900-01-01 00:40:00	1899-12-31 07:50:00	1900-01-01	1900-01-01 01:00:00	1899-12-31 00:10:00	1899-12-31 09:15:00	1	1899-12-31 00:15:00	1899-12-31 00:05:00	8	1899-12-31 02:30:00	1900-01-01 01:10:00	1899-12-31 08:05:00	5.15
158	2	60	0	24.69	2	5	NA	0	1899-12-31 23:30:00	1900-01-01	1899-12-31 00:20:00	1899-12-31 07:00:00	1	1899-12-31 00:02:00	1899-12-31 00:10:00	6	1899-12-31 02:00:00	1900-01-01 00:20:00	1899-12-31 06:40:00	1900-01-01	1900-01-01 00:30:00	1899-12-31 00:20:00	1899-12-31 08:00:00	1	1899-12-31 00:05:00	1899-12-31 00:10:00	6	1899-12-31 04:00:00	1900-01-01 00:50:00	1899-12-31 07:10:00	4.24
160	1	91	1	9999	2	0	-6.2	2	1899-12-31 23:00:00	1899-12-31 23:30:00	1899-12-31 00:05:00	1899-12-31 05:30:00	1	1899-12-31 02:00:00	1899-12-31	7	1899-12-31 01:00:00	1899-12-31 23:35:00	1899-12-31 05:55:00	1899-12-31 23:00:00	1900-01-01	1899-12-31 11:11:11	1899-12-31 06:00:00	1	1899-12-31 01:30:00	1899-12-31	7	1899-12-31 01:00:00	1899-12-31 11:11:11	1899-12-31 11:11:11	9999
161	1	79	0	24.69	2	0	-5	1	1899-12-31 22:00:00	1899-12-31 22:10:00	1899-12-31 00:05:00	1899-12-31 07:10:00	1	1899-12-31 00:10:00	1899-12-31 00:10:00	9	1899-12-31 01:00:00	1899-12-31 22:15:00	1899-12-31 08:55:00	1899-12-31 22:00:00	1899-12-31 22:10:00	1899-12-31 00:05:00	1899-12-31 07:00:00	1	1899-12-31 11:11:11	1899-12-31 00:10:00	9	1899-12-31 01:00:00	1899-12-31 22:15:00	1899-12-31 08:45:00	2.63
162	2	77	1	27.53	2	0	NA	0	1899-12-31 22:30:00	1899-12-31 22:40:00	1899-12-31 00:30:00	1899-12-31 08:00:00	1	1899-12-31 00:30:00	1899-12-31 01:00:00	5	1899-12-31 01:30:00	1899-12-31 23:10:00	1899-12-31 08:50:00	1899-12-31 22:30:00	1899-12-31 22:40:00	1899-12-31 00:30:00	1899-12-31 08:00:00	1	1899-12-31 00:30:00	1899-12-31 01:00:00	5	1899-12-31 01:30:00	1899-12-31 23:10:00	1899-12-31 08:50:00	3.58
163	2	68	0	24.07	2	0	NA	0	1899-12-31 23:30:00	1899-12-31 23:30:00	1899-12-31 00:05:00	1899-12-31 08:00:00	1	1899-12-31 00:05:00	1899-12-31 00:15:00	8	1899-12-31 05:00:00	1899-12-31 23:35:00	1899-12-31 08:25:00	1899-12-31 23:30:00	1899-12-31 23:30:00	1899-12-31 00:05:00	1899-12-31 08:00:00	1	1899-12-31 00:05:00	1899-12-31 00:15:00	8	1899-12-31 05:00:00	1899-12-31 23:35:00	1899-12-31 08:25:00	3.79
164	1	64	1	26.15	2	0	-0.7	1	1899-12-31 23:30:00	1900-01-01	1899-12-31 00:10:00	1899-12-31 08:00:00	1	1899-12-31 00:15:00	1899-12-31	8	1899-12-31 03:00:00	1900-01-01 00:10:00	1899-12-31 07:50:00	1899-12-31 23:30:00	1900-01-01	1899-12-31 00:10:00	1899-12-31 08:00:00	1	1899-12-31 00:15:00	1899-12-31	8	1899-12-31 03:00:00	1900-01-01 00:10:00	1899-12-31 07:50:00	4.08
167	1	70	1	19.26	2	0	-10.3	2	1899-12-31 22:00:00	1899-12-31 22:30:00	1899-12-31 00:10:00	1899-12-31 04:30:00	1	1899-12-31 00:30:00	1899-12-31 00:05:00	6	1899-12-31 03:45:00	1899-12-31 22:40:00	1899-12-31 05:50:00	1899-12-31 22:00:00	1899-12-31 22:30:00	1899-12-31 00:10:00	1899-12-31 04:30:00	1	1899-12-31 01:00:00	1899-12-31 00:05:00	6	1899-12-31 02:00:00	1899-12-31 22:40:00	1899-12-31 05:50:00	1.58
168	2	75	1	23.88	2	0	NA	0	1899-12-31 22:30:00	1899-12-31 23:00:00	1899-12-31 00:10:00	1899-12-31 02:00:00	1	1899-12-31 00:02:30	1899-12-31 00:02:30	6	1899-12-31 02:30:00	1899-12-31 23:10:00	1899-12-31 02:50:00	1899-12-31 23:30:00	1899-12-31 23:00:00	1899-12-31 00:10:00	1899-12-31 02:00:00	1	1899-12-31 00:05:00	1899-12-31 00:02:00	7	1899-12-31 02:30:00	1899-12-31 23:10:00	1899-12-31 02:50:00	0.58
169	1	47	1	24.8	1	2	-4.8	1	1900-01-01 08:30:00	1900-01-01 08:40:00	1899-12-31 00:05:00	1899-12-31 15:00:00	1	1899-12-31 00:05:00	1899-12-31 00:15:00	6	1899-12-31 02:00:00	1900-01-01 08:45:00	1899-12-31 06:15:00	1900-01-01	1900-01-01 00:15:00	1899-12-31 00:05:00	1899-12-31 08:00:00	1	1899-12-31 00:10:00	1899-12-31 00:15:00	6	1899-12-31 06:00:00	1900-01-01 00:20:00	1899-12-31 07:40:00	9999
171	1	69	0	26.88	1	9999	-0.2	1	1900-01-01	1900-01-01	1899-12-31 00:37:30	1899-12-31 05:30:00	2	1899-12-31 00:05:00	1899-12-31 01:00:00	4	1899-12-31 04:00:00	1900-01-01 00:37:30	1899-12-31 04:52:30	1900-01-01	1900-01-01	1899-12-31 00:37:30	1899-12-31 07:15:00	1	1899-12-31 00:20:00	1899-12-31 01:00:00	4	1899-12-31 04:00:00	1900-01-01 00:37:30	1899-12-31 06:37:30	9999
174	1	79	0	9999	2	0	-5	1	1899-12-31 23:00:00	1899-12-31 23:15:00	1899-12-31 00:15:00	1899-12-31 06:00:00	1	1899-12-31 00:10:00	1899-12-31 00:10:00	7	1899-12-31 05:00:00	1899-12-31 23:30:00	1899-12-31 06:30:00	1899-12-31 23:00:00	1899-12-31 23:15:00	1899-12-31 00:15:00	1899-12-31 06:00:00	2	1899-12-31 00:10:00	1899-12-31 00:10:00	7	1899-12-31 05:00:00	1899-12-31 23:30:00	1899-12-31 06:30:00	9999
175	1	75	0	30.06	2	0	-3	1	1900-01-01	1900-01-01	1899-12-31 00:10:00	1899-12-31 08:00:00	1	1899-12-31 00:05:00	1899-12-31	8	1899-12-31 06:00:00	1900-01-01 00:10:00	1899-12-31 07:50:00	1900-01-01	1900-01-01	1899-12-31 00:10:00	1899-12-31 08:00:00	1	1899-12-31 00:05:00	1899-12-31	8	1899-12-31 06:00:00	1900-01-01 00:10:00	1899-12-31 07:50:00	4.08
176	2	75	1	22.68	1	0	NA	0	1899-12-31 23:00:00	1899-12-31 23:00:00	1899-12-31 00:05:00	1899-12-31 07:30:00	1	1899-12-31 00:05:00	1899-12-31	8	1899-12-31 03:00:00	1899-12-31 23:05:00	1899-12-31 08:25:00	1899-12-31 23:00:00	1899-12-31 23:00:00	1899-12-31 00:05:00	1899-12-31 07:30:00	9999	1899-12-31 00:05:00	1899-12-31	8	1899-12-31 03:00:00	1899-12-31 23:05:00	1899-12-31 08:25:00	3.29
179	1	72	1	27.34	2	0	-4	1	1899-12-31 23:00:00	1899-12-31 23:30:00	1899-12-31 00:30:00	1899-12-31 07:00:00	1	1899-12-31 00:10:00	1899-12-31	3	1899-12-31 00:30:00	1900-01-01	1899-12-31 07:00:00	1899-12-31 23:00:00	1899-12-31 23:30:00	1899-12-31 00:30:00	1899-12-31 08:00:00	1	1899-12-31 00:10:00	1899-12-31	3	1899-12-31 00:30:00	1900-01-01	1899-12-31 08:00:00	4
180	2	71	1	24.31	2	2	NA	0	1899-12-31 23:00:00	1899-12-31 23:15:00	1899-12-31 00:02:00	1899-12-31 07:30:00	1	1899-12-31 00:30:00	1899-12-31	7	1899-12-31 02:00:00	1899-12-31 23:17:00	1899-12-31 08:13:00	1899-12-31 23:00:00	1899-12-31 23:30:00	1899-12-31 00:02:00	1899-12-31 07:30:00	1	1899-12-31 00:45:00	1899-12-31	7	1899-12-31 02:00:00	1899-12-31 23:32:00	1899-12-31 07:58:00	3.52
181	2	56	0	27.97	2	0	NA	0	1899-12-31 22:30:00	1899-12-31 22:45:00	1899-12-31 00:10:00	1899-12-31 07:15:00	1	1899-12-31 00:02:00	1899-12-31	7	1899-12-31 03:00:00	1899-12-31 22:55:00	1899-12-31 08:20:00	1899-12-31 23:30:00	1899-12-31 23:45:00	1899-12-31 00:10:00	1899-12-31 11:11:11	1	1899-12-31 00:10:00	1899-12-31	7	1899-12-31 04:30:00	1899-12-31 23:55:00	1899-12-31 11:11:11	9999
182	1	57	0	27.76	2	5	-1.6	1	1899-12-31 23:30:00	1899-12-31 23:30:00	1899-12-31 00:10:00	1899-12-31 05:00:00	2	1899-12-31 00:10:00	1899-12-31 00:10:00	9	1899-12-31 10:00:00	1899-12-31 23:40:00	1899-12-31 05:20:00	1900-01-01 01:00:00	1900-01-01 01:00:00	1899-12-31 00:10:00	1899-12-31 07:00:00	1	1899-12-31 00:10:00	1899-12-31 00:10:00	9	1899-12-31 07:00:00	1900-01-01 01:10:00	1899-12-31 05:50:00	3.9
186	1	76	0	31.79	2	0	-10.5	2	1900-01-01 01:00:00	1900-01-01 01:00:00	1899-12-31 00:10:00	1899-12-31 06:30:00	1	1899-12-31 00:05:00	1899-12-31 00:05:00	8	1899-12-31 02:00:00	1900-01-01 01:10:00	1899-12-31 05:20:00	1900-01-01 01:00:00	1900-01-01 01:00:00	1899-12-31 00:10:00	1899-12-31 06:30:00	1	1899-12-31 00:05:00	1899-12-31 00:05:00	8	1899-12-31 02:00:00	1900-01-01 01:10:00	1899-12-31 05:20:00	3.83
188	1	77	1	20.96	2	0	-1.8	1	1899-12-31 22:30:00	1899-12-31 23:00:00	1899-12-31 00:20:00	1899-12-31 08:30:00	1	1899-12-31 00:02:00	1899-12-31	7	1899-12-31 03:00:00	1899-12-31 23:20:00	1899-12-31 09:10:00	1899-12-31 22:30:00	1899-12-31 23:00:00	1899-12-31 00:20:00	1899-12-31 08:30:00	1	1899-12-31 00:02:00	1899-12-31	7	1899-12-31 03:00:00	1899-12-31 23:20:00	1899-12-31 09:10:00	3.92
189	2	61	1	25.46	2	3	NA	0	1899-12-31 23:00:00	1899-12-31 23:30:00	1899-12-31 00:05:00	1899-12-31 07:30:00	2	1899-12-31 00:05:00	1899-12-31 00:05:00	7	1899-12-31 02:00:00	1899-12-31 23:35:00	1899-12-31 07:55:00	1900-01-01	1900-01-01 00:05:00	1899-12-31 00:05:00	1899-12-31 09:00:00	1	1899-12-31 00:10:00	1899-12-31 00:05:00	8	1899-12-31 03:00:00	1900-01-01 00:10:00	1899-12-31 08:50:00	4.39
190	1	65	1	24.75	2	0	-4.5	1	1899-12-31 23:00:00	1899-12-31 23:30:00	1899-12-31 00:15:00	1899-12-31 06:30:00	2	1899-12-31 01:15:00	1899-12-31	5	1899-12-31 01:30:00	1899-12-31 23:45:00	1899-12-31 06:45:00	1899-12-31 23:00:00	1899-12-31 23:30:00	1899-12-31 00:15:00	1899-12-31 07:30:00	1	1899-12-31 00:30:00	1899-12-31	5	1899-12-31 01:30:00	1899-12-31 23:45:00	1899-12-31 07:45:00	3.63
191	1	85	1	25.01	2	0	-11.9	2	1899-12-31 23:00:00	1900-01-01 00:30:00	1899-12-31 00:30:00	1899-12-31 07:30:00	1	1899-12-31 02:00:00	1899-12-31 00:30:00	8	1899-12-31 00:30:00	1900-01-01 01:00:00	1899-12-31 06:30:00	1899-12-31 23:00:00	1900-01-01	1899-12-31 00:30:00	1899-12-31 07:30:00	1	1899-12-31 01:00:00	1899-12-31 00:30:00	8	1899-12-31 02:30:00	1900-01-01 00:30:00	1899-12-31 07:00:00	4
192	2	81	1	21.01	2	0	NA	0	1899-12-31 23:00:00	1899-12-31 23:15:00	1899-12-31 00:05:00	1899-12-31 07:00:00	9999	1899-12-31 11:11:11	1899-12-31 11:11:11	8	1899-12-31 01:00:00	1899-12-31 23:20:00	1899-12-31 07:40:00	1899-12-31 23:15:00	1899-12-31 23:30:00	1899-12-31 00:05:00	1899-12-31 08:00:00	9999	1899-12-31 11:11:11	1899-12-31 11:11:11	8	1899-12-31 01:30:00	1899-12-31 23:35:00	1899-12-31 08:25:00	3.79
194	1	74	1	33.02	2	0	-6.5	2	1899-12-31 22:45:00	1899-12-31 11:11:11	1899-12-31 11:11:11	1899-12-31 11:11:11	1	1899-12-31 11:11:11	1899-12-31 11:11:11	4.5	1899-12-31 11:11:11	1899-12-31 11:11:11	1899-12-31 11:11:11	1899-12-31 11:11:11	1899-12-31 11:11:11	1899-12-31 11:11:11	1899-12-31 11:11:11	1	1899-12-31 00:03:00	1899-12-31 11:11:11	5.5	1899-12-31 11:11:11	1899-12-31 11:11:11	1899-12-31 11:11:11	9999
195	1	72	1	27.99	2	0	-0.3	1	1899-12-31 23:00:00	1899-12-31 23:30:00	1899-12-31 00:05:00	1899-12-31 06:00:00	1	1899-12-31 01:30:00	1899-12-31	6	1899-12-31 01:30:00	1899-12-31 23:35:00	1899-12-31 06:25:00	1899-12-31 23:30:00	1900-01-01	1899-12-31 00:05:00	1899-12-31 06:00:00	1	1899-12-31 01:30:00	1899-12-31	6	1899-12-31 02:00:00	1900-01-01 00:05:00	1899-12-31 05:55:00	3.04
196	2	73	1	24.68	2	0	NA	0	1899-12-31 23:00:00	1899-12-31 23:00:00	1899-12-31 00:05:00	1899-12-31 08:00:00	1	1899-12-31 00:05:00	1899-12-31 00:05:00	7.5	1899-12-31 01:00:00	1899-12-31 23:05:00	1899-12-31 08:55:00	1899-12-31 23:00:00	1899-12-31 23:00:00	1899-12-31 00:05:00	1899-12-31 08:00:00	1	1899-12-31 00:05:00	1899-12-31 00:05:00	8	1899-12-31 01:00:00	1899-12-31 23:05:00	1899-12-31 08:55:00	3.54
197	2	64	1	27.04	2	0	NA	0	1899-12-31 23:30:00	1899-12-31 23:30:00	1899-12-31 01:30:00	1899-12-31 08:00:00	1	1899-12-31 00:20:00	1899-12-31 00:40:00	2	1899-12-31 02:00:00	1900-01-01 01:00:00	1899-12-31 07:00:00	1900-01-01	1900-01-01	1899-12-31 01:30:00	1899-12-31 09:00:00	1	1899-12-31 00:20:00	1899-12-31 00:40:00	2	1899-12-31 01:30:00	1900-01-01 01:30:00	1899-12-31 07:30:00	5.25
198	1	66	0	48.98	2	0	0.7	1	1899-12-31 23:15:00	1899-12-31 23:30:00	1899-12-31 00:05:00	1899-12-31 07:30:00	1	1899-12-31 00:15:00	1899-12-31 00:05:00	7	1899-12-31 03:30:00	1899-12-31 23:35:00	1899-12-31 07:55:00	1900-01-01	1900-01-01	1899-12-31 00:05:00	1899-12-31 07:30:00	1	1899-12-31 00:15:00	1899-12-31 00:05:00	7	1899-12-31 03:00:00	1900-01-01 00:05:00	1899-12-31 07:25:00	3.79
200	1	86	0	21.05	2	0	-1.7	1	1899-12-31 23:00:00	1899-12-31 23:00:00	1899-12-31 00:02:30	1899-12-31 04:00:00	1	1899-12-31 03:00:00	1899-12-31	4	1899-12-31 03:30:00	1899-12-31 23:02:30	1899-12-31 04:57:30	1899-12-31 23:00:00	1899-12-31 23:00:00	1899-12-31 00:02:30	1899-12-31 04:00:00	1	1899-12-31 04:00:00	1899-12-31	4	1899-12-31 05:00:00	1899-12-31 23:02:30	1899-12-31 04:57:30	1.52
203	1	80	0	24.16	2	6	-20.9	3	1900-01-01	1900-01-01 00:15:00	1899-12-31 00:20:00	1899-12-31 07:00:00	2	1899-12-31 00:15:00	1899-12-31 00:50:00	4	1899-12-31 01:00:00	1900-01-01 00:35:00	1899-12-31 06:25:00	1900-01-01	1899-12-31 11:11:11	1899-12-31 00:20:00	1899-12-31 07:30:00	1	1899-12-31 00:45:00	1899-12-31 00:30:00	5	1899-12-31 01:30:00	1899-12-31 11:11:11	1899-12-31 11:11:11	9999
204	2	80	0	25.78	2	0	NA	0	1899-12-31 23:00:00	1899-12-31 11:11:11	1899-12-31 11:11:11	1899-12-31 11:11:11	1	1899-12-31 00:10:00	1899-12-31 00:05:00	7	1899-12-31 10:00:00	1899-12-31 11:11:11	1899-12-31 11:11:11	1899-12-31 11:11:11	1899-12-31 11:11:11	1899-12-31 11:11:11	1899-12-31 11:11:11	1	1899-12-31 00:10:00	1899-12-31 11:11:11	7	1899-12-31 10:00:00	1899-12-31 11:11:11	1899-12-31 11:11:11	9999
205	2	84	0	29.41	2	0	NA	0	1899-12-31 23:00:00	1899-12-31 23:05:00	1899-12-31 00:03:00	1899-12-31 07:00:00	2	1899-12-31 00:05:00	1899-12-31 00:05:00	9	1899-12-31 03:00:00	1899-12-31 23:08:00	1899-12-31 07:52:00	1899-12-31 23:00:00	1899-12-31 23:05:00	1899-12-31 00:03:00	1899-12-31 07:00:00	2	1899-12-31 00:05:00	1899-12-31 00:05:00	9	1899-12-31 03:00:00	1899-12-31 23:08:00	1899-12-31 07:52:00	9999
206	1	84	1	24.31	2	7	-1.4	1	1899-12-31 23:00:00	1899-12-31 23:15:00	1899-12-31 00:10:00	1899-12-31 07:00:00	2	1899-12-31 00:05:00	1899-12-31	4	1899-12-31 02:30:00	1899-12-31 23:25:00	1899-12-31 07:35:00	1899-12-31 23:00:00	1899-12-31 23:15:00	1899-12-31 00:10:00	1899-12-31 07:00:00	2	1899-12-31 00:05:00	1899-12-31	4	1899-12-31 04:00:00	1899-12-31 23:25:00	1899-12-31 07:35:00	9999
207	1	58	1	21.05	2	3	-9.6	2	1899-12-31 22:00:00	1899-12-31 22:30:00	1899-12-31 00:10:00	1899-12-31 07:00:00	1	1899-12-31 00:05:00	1899-12-31 00:05:00	6	1899-12-31 01:30:00	1899-12-31 22:40:00	1899-12-31 08:20:00	1899-12-31 23:00:00	1899-12-31 23:30:00	1899-12-31 00:10:00	1899-12-31 08:00:00	1	1899-12-31 00:30:00	1899-12-31 00:10:00	6	1899-12-31 01:00:00	1899-12-31 23:40:00	1899-12-31 08:20:00	3.83
208	2	57	0	26.56	2	6	NA	0	1899-12-31 23:00:00	1899-12-31 23:30:00	1899-12-31 00:05:00	1899-12-31 06:50:00	1	1899-12-31 00:05:00	1899-12-31 00:05:00	8	1899-12-31 10:00:00	1899-12-31 23:35:00	1899-12-31 07:15:00	1900-01-01	1900-01-01	1899-12-31 00:05:00	1899-12-31 08:00:00	1	1899-12-31 00:30:00	1899-12-31 00:05:00	8	1899-12-31 05:00:00	1900-01-01 00:05:00	1899-12-31 07:55:00	3.76
209	2	73	0	24.34	2	3	NA	0	1899-12-31 23:00:00	1899-12-31 23:00:00	1899-12-31 00:15:00	1899-12-31 07:00:00	1	1899-12-31 00:03:00	1899-12-31 00:03:00	7.5	1899-12-31 04:00:00	1899-12-31 23:15:00	1899-12-31 07:45:00	1899-12-31 23:00:00	1899-12-31 23:00:00	1899-12-31 00:15:00	1899-12-31 07:00:00	1	1899-12-31 00:03:00	1899-12-31 00:03:00	7.5	1899-12-31 04:00:00	1899-12-31 23:15:00	1899-12-31 07:45:00	3.13
210	1	71	1	23.51	2	0	-12.6	3	1899-12-31 22:00:00	1899-12-31 22:30:00	1899-12-31 00:30:00	1899-12-31 07:00:00	9999	1899-12-31 00:40:00	1899-12-31	10	1899-12-31 01:30:00	1899-12-31 23:00:00	1899-12-31 08:00:00	1899-12-31 22:00:00	1899-12-31 22:30:00	1899-12-31 00:30:00	1899-12-31 08:00:00	9999	1899-12-31 00:20:00	1899-12-31	10	1899-12-31 02:30:00	1899-12-31 23:00:00	1899-12-31 09:00:00	3.5
213	1	66	0	9999	2	0	-26.7	3	1899-12-31 22:30:00	1899-12-31 23:00:00	1899-12-31 00:15:00	1899-12-31 08:00:00	2	1899-12-31 00:10:00	1899-12-31 00:15:00	8	1899-12-31 00:15:00	1899-12-31 23:15:00	1899-12-31 08:45:00	1899-12-31 22:30:00	1899-12-31 23:00:00	1899-12-31 00:15:00	1899-12-31 08:00:00	2	1899-12-31 00:10:00	1899-12-31 00:15:00	8	1899-12-31 11:11:11	1899-12-31 23:15:00	1899-12-31 08:45:00	9999
215	1	84	1	22.68	2	0	-11.3	2	1899-12-31 11:11:11	1899-12-31 11:11:11	1899-12-31 11:11:11	1899-12-31 11:11:11	9999	1899-12-31 11:11:11	1899-12-31 11:11:11	9999	1899-12-31 11:11:11	1899-12-31 11:11:11	1899-12-31 11:11:11	1899-12-31 20:00:00	1900-01-01	1899-12-31 11:11:11	1899-12-31 08:00:00	1	1899-12-31	1899-12-31 00:05:00	8	1899-12-31 01:00:00	1899-12-31 11:11:11	1899-12-31 11:11:11	9999
217	2	64	1	30.42	2	0	NA	0	1899-12-31 23:00:00	1899-12-31 23:30:00	1899-12-31 00:10:00	1899-12-31 07:00:00	1	1899-12-31 01:00:00	1899-12-31	8	1899-12-31 05:00:00	1899-12-31 23:40:00	1899-12-31 07:20:00	1899-12-31 23:00:00	1899-12-31 23:30:00	1899-12-31 00:10:00	1899-12-31 07:00:00	1	1899-12-31 01:00:00	1899-12-31	8	1899-12-31 05:00:00	1899-12-31 23:40:00	1899-12-31 07:20:00	3.33
218	1	67	0	23.7	2	0	-20.6	3	1899-12-31 23:00:00	1899-12-31 23:30:00	1899-12-31 00:10:00	1899-12-31 06:00:00	1	1899-12-31 02:00:00	1899-12-31 00:05:00	8	1899-12-31 05:00:00	1899-12-31 23:40:00	1899-12-31 06:20:00	1899-12-31 23:00:00	1899-12-31 23:30:00	1899-12-31 00:10:00	1899-12-31 06:00:00	1	1899-12-31 02:00:00	1899-12-31 00:05:00	8	1899-12-31 05:00:00	1899-12-31 23:40:00	1899-12-31 06:20:00	2.83
219	1	69	1	23.05	2	0	-5.7	1	1899-12-31 23:30:00	1899-12-31 23:30:00	1899-12-31 00:30:00	1899-12-31 08:00:00	1	1899-12-31 00:15:00	1899-12-31 00:03:00	4	1899-12-31 04:30:00	1900-01-01	1899-12-31 08:00:00	1899-12-31 23:30:00	1899-12-31 23:30:00	1899-12-31 00:30:00	1899-12-31 08:00:00	1	1899-12-31 00:15:00	1899-12-31 00:03:00	4	1899-12-31 04:30:00	1900-01-01	1899-12-31 08:00:00	4
221	1	79	0	23.84	2	0	-4.7	1	1899-12-31 23:30:00	1899-12-31 23:30:00	1899-12-31 00:10:00	1899-12-31 08:00:00	1	1899-12-31 00:15:00	1899-12-31 00:05:00	7	1899-12-31 05:00:00	1899-12-31 23:40:00	1899-12-31 08:20:00	1899-12-31 23:30:00	1899-12-31 23:30:00	1899-12-31 00:10:00	1899-12-31 08:00:00	1	1899-12-31 00:05:00	1899-12-31 00:05:00	7	1899-12-31 05:00:00	1899-12-31 23:40:00	1899-12-31 08:20:00	3.83
222	2	77	1	27.34	2	0	NA	0	1899-12-31 23:30:00	1899-12-31 23:30:00	1899-12-31 00:15:00	1899-12-31 08:15:00	1	1899-12-31 00:15:00	1899-12-31	6	1899-12-31 05:00:00	1899-12-31 23:45:00	1899-12-31 08:30:00	1899-12-31 23:30:00	1899-12-31 23:30:00	1899-12-31 00:15:00	1899-12-31 08:15:00	1	1899-12-31 00:15:00	1899-12-31	6	1899-12-31 05:00:00	1899-12-31 23:45:00	1899-12-31 08:30:00	4
225	1	71	0	28.93	2	0	-0.8	1	1899-12-31 23:00:00	1899-12-31 23:30:00	1899-12-31 00:20:00	1899-12-31 06:00:00	1	1899-12-31 00:45:00	1899-12-31 00:20:00	5	1899-12-31 01:45:00	1899-12-31 23:50:00	1899-12-31 06:10:00	1900-01-01	1900-01-01 00:30:00	1899-12-31 00:20:00	1899-12-31 08:00:00	1	1899-12-31 00:45:00	1899-12-31 00:15:00	5	1899-12-31 02:30:00	1900-01-01 00:50:00	1899-12-31 07:10:00	4.42
233	1	70	1	23.03	2	0	-10.7	2	1899-12-31 23:00:00	1900-01-01	1899-12-31 01:00:00	1899-12-31 05:00:00	1	1899-12-31 01:30:00	1899-12-31	3	1899-12-31 05:00:00	1900-01-01 01:00:00	1899-12-31 04:00:00	1899-12-31 23:00:00	1900-01-01	1899-12-31 01:00:00	1899-12-31 05:00:00	1	1899-12-31 01:30:00	1899-12-31	3	1899-12-31 05:00:00	1900-01-01 01:00:00	1899-12-31 04:00:00	3
236	1	83	0	26.22	2	0	-13.3	3	1899-12-31 22:00:00	1899-12-31 23:00:00	1899-12-31 00:30:00	1899-12-31 06:00:00	1	1899-12-31 01:30:00	1899-12-31 11:11:11	4	1899-12-31 01:30:00	1899-12-31 23:30:00	1899-12-31 06:30:00	1899-12-31 11:11:11	1899-12-31 11:11:11	1899-12-31 11:11:11	1899-12-31 11:11:11	9999	1899-12-31 11:11:11	1899-12-31 11:11:11	9999	1899-12-31 11:11:11	1899-12-31 11:11:11	1899-12-31 11:11:11	9999
237	1	74	1	35.26	2	0	-11.5	2	1899-12-31 23:00:00	1899-12-31 23:00:00	1899-12-31 00:05:00	1899-12-31 07:00:00	1	1899-12-31 00:05:00	1899-12-31 00:02:00	10	1899-12-31 01:00:00	1899-12-31 23:05:00	1899-12-31 07:55:00	1899-12-31 23:00:00	1899-12-31 23:00:00	1899-12-31 00:05:00	1899-12-31 07:00:00	1	1899-12-31 00:05:00	1899-12-31 00:02:00	10	1899-12-31 01:00:00	1899-12-31 23:05:00	1899-12-31 07:55:00	3.04
238	2	68	1	27.47	2	0	NA	0	1899-12-31 23:30:00	1899-12-31 23:35:00	1899-12-31 00:05:00	1899-12-31 07:30:00	1	1899-12-31 00:05:00	1899-12-31	8	1899-12-31 01:30:00	1899-12-31 23:40:00	1899-12-31 07:50:00	1899-12-31 23:30:00	1899-12-31 23:53:00	1899-12-31 00:05:00	1899-12-31 07:30:00	1	1899-12-31 00:05:00	1899-12-31	8	1899-12-31 01:30:00	1899-12-31 23:58:00	1899-12-31 07:32:00	3.73
239	1	78	0	29.09	2	0	-26.3	3	1899-12-31 23:30:00	1899-12-31 23:30:00	1899-12-31 00:01:00	1899-12-31 08:30:00	1	1899-12-31 00:10:00	1899-12-31	7	1899-12-31 04:30:00	1899-12-31 23:31:00	1899-12-31 08:59:00	1899-12-31 23:30:00	1899-12-31 23:30:00	1899-12-31 00:01:00	1899-12-31 08:30:00	1	1899-12-31 00:10:00	1899-12-31	7	1899-12-31 04:30:00	1899-12-31 23:31:00	1899-12-31 08:59:00	4.01
240	2	74	1	25.51	2	1	NA	0	1899-12-31 23:00:00	1899-12-31 23:30:00	1899-12-31 00:15:00	1899-12-31 07:00:00	1	1899-12-31 01:00:00	1899-12-31	8	1899-12-31 04:00:00	1899-12-31 23:45:00	1899-12-31 07:15:00	1899-12-31 23:00:00	1899-12-31 23:30:00	1899-12-31 00:15:00	1899-12-31 07:00:00	1	1899-12-31 01:00:00	1899-12-31	8	1899-12-31 04:00:00	1899-12-31 23:45:00	1899-12-31 07:15:00	3.38
243	2	77	1	26.18	2	0	NA	0	1899-12-31 23:00:00	1899-12-31 23:00:00	1899-12-31 00:30:00	1899-12-31 08:00:00	1	1899-12-31 00:15:00	1899-12-31 00:15:00	7	1899-12-31 01:30:00	1899-12-31 23:30:00	1899-12-31 08:30:00	1899-12-31 23:00:00	1899-12-31 23:00:00	1899-12-31 00:30:00	1899-12-31 09:00:00	1	1899-12-31 00:15:00	1899-12-31 00:30:00	7	1899-12-31 02:30:00	1899-12-31 23:30:00	1899-12-31 09:30:00	4.25
244	1	80	0	28.33	2	0	-0.3	1	1899-12-31 23:00:00	1899-12-31 23:00:00	1899-12-31	1899-12-31 07:30:00	1	1899-12-31 00:10:00	1899-12-31	8	1899-12-31 02:00:00	1899-12-31 23:00:00	1899-12-31 08:30:00	1899-12-31 23:00:00	1899-12-31 23:00:00	1899-12-31	1899-12-31 07:30:00	1	1899-12-31 00:10:00	1899-12-31	8	1899-12-31 02:00:00	1899-12-31 23:00:00	1899-12-31 08:30:00	3.25
245	1	91	0	9999	2	0	-7	2	1899-12-31 23:00:00	1899-12-31 23:00:00	1899-12-31 00:30:00	1899-12-31 08:30:00	1	1899-12-31 00:30:00	1899-12-31 00:05:00	7	1899-12-31 01:30:00	1899-12-31 23:30:00	1899-12-31 09:00:00	1899-12-31 23:00:00	1899-12-31 23:15:00	1899-12-31 00:30:00	1899-12-31 08:30:00	1	1899-12-31 00:30:00	1899-12-31 00:05:00	7	1899-12-31 01:30:00	1899-12-31 23:45:00	1899-12-31 08:45:00	4.13
246	2	81	1	9999	1	0	NA	0	1899-12-31 22:30:00	1900-01-01 00:30:00	1899-12-31 01:30:00	1899-12-31 07:00:00	1	1899-12-31 00:30:00	1899-12-31 00:10:00	6	1899-12-31 01:00:00	1900-01-01 02:00:00	1899-12-31 05:00:00	1899-12-31 22:30:00	1900-01-01 00:30:00	1899-12-31 11:11:11	1899-12-31 07:00:00	1	1899-12-31 00:30:00	1899-12-31 00:10:00	6	1899-12-31 01:00:00	1899-12-31 11:11:11	1899-12-31 11:11:11	9999
247	1	66	0	23.67	1	3	-7	2	1899-12-31 23:30:00	1900-01-01	1899-12-31 00:10:00	1899-12-31 08:30:00	2	1899-12-31 00:05:00	1899-12-31 00:05:00	8	1899-12-31 02:00:00	1900-01-01 00:10:00	1899-12-31 08:20:00	1900-01-01	1900-01-01 01:00:00	1899-12-31 00:05:00	1899-12-31 09:30:00	2	1899-12-31 00:05:00	1899-12-31 00:05:00	8	1899-12-31 04:00:00	1900-01-01 01:05:00	1899-12-31 08:25:00	9999
248	2	65	1	24.93	2	2	NA	0	1899-12-31 23:00:00	1899-12-31 23:30:00	1899-12-31 00:30:00	1899-12-31 08:00:00	1	1899-12-31 00:30:00	1899-12-31 00:30:00	6	1899-12-31 02:00:00	1900-01-01	1899-12-31 08:00:00	1899-12-31 23:30:00	1900-01-01	1899-12-31 00:30:00	1899-12-31 08:30:00	1	1899-12-31 00:30:00	1899-12-31 00:30:00	6	1899-12-31 02:30:00	1900-01-01 00:30:00	1899-12-31 08:00:00	4.5
249	2	69	1	24.77	2	0	NA	0	1899-12-31 23:00:00	1899-12-31 23:45:00	1899-12-31 00:30:00	1899-12-31 07:30:00	1	1899-12-31	1899-12-31 00:15:00	7	1899-12-31 01:30:00	1900-01-01 00:15:00	1899-12-31 07:15:00	1899-12-31 23:00:00	1899-12-31 23:30:00	1899-12-31 00:30:00	1899-12-31 07:30:00	1	1899-12-31	1899-12-31 00:15:00	7	1899-12-31 02:00:00	1900-01-01	1899-12-31 07:30:00	3.75
250	1	68	0	25.25	1	0	-6.2	2	1900-01-01	1900-01-01	1899-12-31 00:15:00	1899-12-31 07:00:00	1	1899-12-31 00:02:00	1899-12-31 00:05:00	8	1899-12-31 03:00:00	1900-01-01 00:15:00	1899-12-31 06:45:00	1900-01-01	1900-01-01	1899-12-31 00:15:00	1899-12-31 07:00:00	1	1899-12-31 00:02:00	1899-12-31 00:05:00	8	1899-12-31 02:30:00	1900-01-01 00:15:00	1899-12-31 06:45:00	3.63
251	2	82	1	29.39	2	0	NA	0	1900-01-01	1900-01-01 00:30:00	1899-12-31 00:30:00	1899-12-31 12:00:00	2	1899-12-31 00:05:00	1899-12-31 00:05:00	6	1899-12-31 00:30:00	1900-01-01 01:00:00	1899-12-31 11:00:00	1900-01-01	1900-01-01 00:30:00	1899-12-31 00:30:00	1899-12-31 12:00:00	2	1899-12-31 00:05:00	1899-12-31 00:05:00	6	1899-12-31 00:30:00	1900-01-01 01:00:00	1899-12-31 11:00:00	9999
252	1	84	1	24.24	2	0	-0.8	1	1899-12-31 22:00:00	1899-12-31 22:30:00	1899-12-31 00:05:00	1899-12-31 06:30:00	1	1899-12-31 00:30:00	1899-12-31 00:06:00	8	1899-12-31 01:45:00	1899-12-31 22:35:00	1899-12-31 07:55:00	1899-12-31 22:00:00	1899-12-31 22:30:00	1899-12-31 00:05:00	1899-12-31 06:30:00	1	1899-12-31 00:30:00	1899-12-31 00:06:00	8	1899-12-31 01:45:00	1899-12-31 22:35:00	1899-12-31 07:55:00	2.54
253	2	69	1	26.95	2	0	NA	0	1899-12-31 23:00:00	1899-12-31 23:15:00	1899-12-31 00:15:00	1899-12-31 07:30:00	2	1899-12-31 00:07:30	1899-12-31 00:01:00	7	1899-12-31 02:00:00	1899-12-31 23:30:00	1899-12-31 08:00:00	1899-12-31 23:00:00	1899-12-31 23:15:00	1899-12-31 00:15:00	1899-12-31 07:30:00	2	1899-12-31 00:10:00	1899-12-31 00:01:00	7	1899-12-31 02:00:00	1899-12-31 23:30:00	1899-12-31 08:00:00	9999
254	1	73	0	20.37	2	0	0.3	1	1899-12-31 23:00:00	1899-12-31 23:00:00	1899-12-31 00:30:00	1899-12-31 07:00:00	1	1899-12-31 00:05:00	1899-12-31 00:10:00	9	1899-12-31 02:30:00	1899-12-31 23:30:00	1899-12-31 07:30:00	1899-12-31 23:00:00	1899-12-31 23:00:00	1899-12-31 00:30:00	1899-12-31 07:00:00	1	1899-12-31 00:30:00	1899-12-31 00:05:00	9	1899-12-31 02:30:00	1899-12-31 23:30:00	1899-12-31 07:30:00	3.25
255	2	65	1	27.28	2	0	NA	0	1899-12-31 23:30:00	1899-12-31 23:45:00	1899-12-31 00:15:00	1899-12-31 07:30:00	2	1899-12-31 00:05:00	1899-12-31 00:05:00	5	1899-12-31 04:00:00	1900-01-01	1899-12-31 07:30:00	1899-12-31 23:30:00	1899-12-31 23:45:00	1899-12-31 00:15:00	1899-12-31 08:00:00	1	1899-12-31 00:05:00	1899-12-31 00:05:00	6	1899-12-31 04:00:00	1900-01-01	1899-12-31 08:00:00	4
256	1	71	0	24.86	2	0	-1.8	1	1899-12-31 23:30:00	1899-12-31 23:45:00	1899-12-31 00:04:00	1899-12-31 07:30:00	2	1899-12-31 00:05:00	1899-12-31 00:03:00	6	1899-12-31 05:00:00	1899-12-31 23:49:00	1899-12-31 07:41:00	1899-12-31 23:30:00	1899-12-31 23:45:00	1899-12-31 00:04:00	1899-12-31 08:15:00	1	1899-12-31 00:05:00	1899-12-31 00:03:00	7	1899-12-31 05:00:00	1899-12-31 23:49:00	1899-12-31 08:26:00	4.03
257	2	78	0	22.31	2	0	NA	0	1899-12-31 22:00:00	1899-12-31 22:00:00	1899-12-31 00:07:30	1899-12-31 08:00:00	1	1899-12-31 00:01:30	1899-12-31 00:00:30	8	1899-12-31 02:30:00	1899-12-31 22:07:30	1899-12-31 09:52:30	1899-12-31 22:00:00	1899-12-31 22:00:00	1899-12-31 00:10:00	1899-12-31 08:00:00	1	1899-12-31 00:05:00	1899-12-31	8	1899-12-31 02:30:00	1899-12-31 22:10:00	1899-12-31 09:50:00	3.08
259	2	55	1	24.49	1	5	NA	0	1900-01-01 01:00:00	1900-01-01 01:15:00	1899-12-31 00:30:00	1899-12-31 05:00:00	1	1899-12-31 01:30:00	1899-12-31 00:05:00	3	1899-12-31 04:00:00	1900-01-01 01:45:00	1899-12-31 03:15:00	1900-01-01 01:00:00	1900-01-01 01:15:00	1899-12-31 00:30:00	1899-12-31 05:00:00	9999	1899-12-31 01:30:00	1899-12-31 00:05:00	3	1899-12-31 04:00:00	1900-01-01 01:45:00	1899-12-31 03:15:00	3.38
260	1	64	1	9999	2	5	-1.6	1	1899-12-31 23:00:00	1899-12-31 23:00:00	1899-12-31 00:10:00	1899-12-31 06:30:00	1	1899-12-31	1899-12-31 11:11:11	3	1899-12-31 04:00:00	1899-12-31 23:10:00	1899-12-31 07:20:00	1899-12-31 23:00:00	1899-12-31 23:00:00	1899-12-31 00:10:00	1899-12-31 07:30:00	1	1899-12-31 00:15:00	1899-12-31 11:11:11	4	1899-12-31 05:00:00	1899-12-31 23:10:00	1899-12-31 08:20:00	2.98
261	1	60	1	39.54	2	0	-13.8	3	1899-12-31 22:00:00	1899-12-31 22:15:00	1899-12-31 00:20:00	1899-12-31 06:30:00	1	1899-12-31 00:05:00	1899-12-31	5	1899-12-31 01:30:00	1899-12-31 22:35:00	1899-12-31 07:55:00	1899-12-31 22:00:00	1899-12-31 22:15:00	1899-12-31 00:20:00	1899-12-31 08:00:00	1	1899-12-31 00:15:00	1899-12-31	5	1899-12-31 03:00:00	1899-12-31 22:35:00	1899-12-31 09:25:00	3.29
263	1	69	0	32.85	2	0	-3.1	1	1899-12-31 23:00:00	1899-12-31 23:30:00	1899-12-31 01:00:00	1899-12-31 06:00:00	1	1899-12-31 00:30:00	1899-12-31 00:10:00	6	1899-12-31 00:30:00	1900-01-01 00:30:00	1899-12-31 05:30:00	1899-12-31 23:00:00	1899-12-31 23:30:00	1899-12-31 01:00:00	1899-12-31 06:00:00	1	1899-12-31 00:30:00	1899-12-31 00:10:00	6	1899-12-31 00:30:00	1900-01-01 00:30:00	1899-12-31 05:30:00	3.25
265	2	67	0	29.67	1	0	NA	0	1899-12-31 22:00:00	1899-12-31 22:00:00	1899-12-31 00:10:00	1899-12-31 06:00:00	1	1899-12-31 00:02:00	1899-12-31	8	1899-12-31 07:30:00	1899-12-31 22:10:00	1899-12-31 07:50:00	1899-12-31 22:00:00	1899-12-31 22:00:00	1899-12-31 00:10:00	1899-12-31 06:00:00	1	1899-12-31 00:02:00	1899-12-31	8	1899-12-31 07:30:00	1899-12-31 22:10:00	1899-12-31 07:50:00	2.08
266	1	66	0	28.55	2	0	-3	1	1899-12-31 11:11:11	1899-12-31 11:11:11	1899-12-31 11:11:11	1899-12-31 11:11:11	9999	1899-12-31 11:11:11	1899-12-31 11:11:11	9999	1899-12-31 11:11:11	1899-12-31 11:11:11	1899-12-31 11:11:11	1899-12-31 23:45:00	1900-01-01	1899-12-31 00:05:00	1899-12-31 08:00:00	1	1899-12-31 00:05:00	1899-12-31	9	1899-12-31 02:00:00	1900-01-01 00:05:00	1899-12-31 07:55:00	4.04
268	1	76	0	24.34	2	0	-0.2	1	1900-01-01	1900-01-01	1899-12-31 00:15:00	1899-12-31 08:00:00	2	1899-12-31 01:00:00	1899-12-31 00:05:00	7	1899-12-31 02:00:00	1900-01-01 00:15:00	1899-12-31 07:45:00	1900-01-01	1900-01-01	1899-12-31 00:15:00	1899-12-31 08:00:00	2	1899-12-31 01:00:00	1899-12-31 00:05:00	7	1899-12-31 02:00:00	1900-01-01 00:15:00	1899-12-31 07:45:00	9999
269	2	65	0	25.06	2	0	NA	0	1899-12-31 23:30:00	1900-01-01	1899-12-31 00:10:00	1899-12-31 08:00:00	2	1899-12-31 00:10:00	1899-12-31	9	1899-12-31 04:00:00	1900-01-01 00:10:00	1899-12-31 07:50:00	1899-12-31 23:30:00	1900-01-01	1899-12-31 00:10:00	1899-12-31 08:00:00	2	1899-12-31 00:10:00	1899-12-31	9	1899-12-31 04:00:00	1900-01-01 00:10:00	1899-12-31 07:50:00	9999
273	1	81	1	28.13	2	0	-14.8	3	1899-12-31 23:00:00	1899-12-31 23:30:00	1899-12-31 00:15:00	1899-12-31 06:00:00	1	1899-12-31 01:00:00	1899-12-31	7	1899-12-31 02:00:00	1899-12-31 23:45:00	1899-12-31 06:15:00	1899-12-31 23:00:00	1899-12-31 23:30:00	1899-12-31 00:15:00	1899-12-31 06:00:00	1	1899-12-31 01:00:00	1899-12-31	7	1899-12-31 02:00:00	1899-12-31 23:45:00	1899-12-31 06:15:00	2.88
274	2	76	1	26.67	2	0	NA	0	1899-12-31 23:00:00	1899-12-31 23:00:00	1899-12-31 00:20:00	1899-12-31 07:00:00	1	1899-12-31 00:15:00	1899-12-31 00:05:00	7	1899-12-31 02:00:00	1899-12-31 23:20:00	1899-12-31 07:40:00	1899-12-31 23:00:00	1899-12-31 23:00:00	1899-12-31 00:20:00	1899-12-31 07:00:00	1	1899-12-31 00:15:00	1899-12-31 00:05:00	7	1899-12-31 02:30:00	1899-12-31 23:20:00	1899-12-31 07:40:00	3.17
275	1	71	1	23.44	2	9999	-28.2	3	1899-12-31 23:00:00	1899-12-31 23:15:00	1899-12-31 00:45:00	1899-12-31 07:30:00	1	1899-12-31 00:30:00	1899-12-31	7	1899-12-31 02:30:00	1900-01-01	1899-12-31 07:30:00	1899-12-31 11:11:11	1899-12-31 11:11:11	1899-12-31 11:11:11	1899-12-31 11:11:11	9999	1899-12-31 11:11:11	1899-12-31 11:11:11	9999	1899-12-31 11:11:11	1899-12-31 11:11:11	1899-12-31 11:11:11	9999
276	2	66	0	25.06	2	0	NA	0	1899-12-31 23:00:00	1899-12-31 23:00:00	1899-12-31 00:01:00	1899-12-31 07:00:00	1	1899-12-31 00:01:00	1899-12-31 00:01:00	8	1899-12-31 03:00:00	1899-12-31 23:01:00	1899-12-31 07:59:00	1899-12-31 23:30:00	1899-12-31 23:30:00	1899-12-31 00:01:00	1899-12-31 07:00:00	1	1899-12-31 00:01:00	1899-12-31 00:01:00	8	1899-12-31 04:00:00	1899-12-31 23:31:00	1899-12-31 07:29:00	3.26
277	2	79	0	25.46	2	0	NA	0	1899-12-31 11:11:11	1899-12-31 11:11:11	1899-12-31 11:11:11	1899-12-31 11:11:11	9999	1899-12-31 11:11:11	1899-12-31 11:11:11	9999	1899-12-31 11:11:11	1899-12-31 11:11:11	1899-12-31 11:11:11	1899-12-31 22:30:00	1900-01-01	1899-12-31 00:10:00	1899-12-31 08:00:00	1	1899-12-31 00:15:00	1899-12-31 00:02:00	3	1899-12-31 01:30:00	1900-01-01 00:10:00	1899-12-31 07:50:00	4.08
278	1	75	1	9999	2	0	-31.8	3	1900-01-01	1900-01-01 00:30:00	1899-12-31 00:05:00	1899-12-31 08:00:00	1	1899-12-31 00:45:00	1899-12-31	6	1899-12-31 00:05:00	1900-01-01 00:35:00	1899-12-31 07:25:00	1899-12-31 11:11:11	1899-12-31 11:11:11	1899-12-31 11:11:11	1899-12-31 11:11:11	9999	1899-12-31 11:11:11	1899-12-31 11:11:11	9999	1899-12-31 11:11:11	1899-12-31 11:11:11	1899-12-31 11:11:11	9999
279	1	82	0	27.34	2	0	-4.2	1	1899-12-31 11:11:11	1899-12-31 11:11:11	1899-12-31 11:11:11	1899-12-31 11:11:11	9999	1899-12-31 11:11:11	1899-12-31 11:11:11	8	1899-12-31 11:11:11	1899-12-31 11:11:11	1899-12-31 11:11:11	1899-12-31 11:11:11	1899-12-31 11:11:11	1899-12-31 11:11:11	1899-12-31 11:11:11	9999	1899-12-31 11:11:11	1899-12-31 11:11:11	8	1899-12-31 11:11:11	1899-12-31 11:11:11	1899-12-31 11:11:11	9999
280	2	78	1	23.88	2	0	NA	0	1899-12-31 23:00:00	1899-12-31 11:11:11	1899-12-31 11:11:11	1899-12-31 11:11:11	1	1899-12-31 11:11:11	1899-12-31 11:11:11	2	1899-12-31 01:00:00	1899-12-31 11:11:11	1899-12-31 11:11:11	1899-12-31 11:11:11	1899-12-31 11:11:11	1899-12-31 11:11:11	1899-12-31 11:11:11	9999	1899-12-31 11:11:11	1899-12-31 11:11:11	9999	1899-12-31 11:11:11	1899-12-31 11:11:11	1899-12-31 11:11:11	9999
281	1	62	1	22.2	2	0	-0.1	1	1899-12-31 22:00:00	1899-12-31 23:00:00	1899-12-31 01:00:00	1899-12-31 06:30:00	1	1899-12-31 00:30:00	1899-12-31	2	1899-12-31 02:00:00	1900-01-01	1899-12-31 06:30:00	1899-12-31 22:00:00	1899-12-31 23:00:00	1899-12-31 01:00:00	1899-12-31 06:30:00	1	1899-12-31 00:30:00	1899-12-31	2	1899-12-31 02:00:00	1900-01-01	1899-12-31 06:30:00	3.25
282	2	62	0	21.73	1	5	NA	0	1899-12-31 22:30:00	1899-12-31 22:45:00	1899-12-31 00:02:00	1899-12-31 06:30:00	1	1899-12-31 00:05:00	1899-12-31 00:30:00	8	1899-12-31 02:00:00	1899-12-31 22:47:00	1899-12-31 07:43:00	1899-12-31 22:30:00	1899-12-31 22:45:00	1899-12-31 00:02:00	1899-12-31 06:30:00	1	1899-12-31 00:05:00	1899-12-31 00:30:00	8	1899-12-31 02:00:00	1899-12-31 22:47:00	1899-12-31 07:43:00	2.64
283	1	90	0	24.84	2	0	-2.2	1	1899-12-31 23:00:00	1899-12-31 23:05:00	1899-12-31 00:10:00	1899-12-31 08:00:00	2	1899-12-31 00:10:00	1899-12-31 01:00:00	5	1899-12-31 00:45:00	1899-12-31 23:15:00	1899-12-31 08:45:00	1899-12-31 23:00:00	1899-12-31 23:05:00	1899-12-31 00:10:00	1899-12-31 08:00:00	2	1899-12-31 00:10:00	1899-12-31 01:00:00	5	1899-12-31 00:45:00	1899-12-31 23:15:00	1899-12-31 08:45:00	9999
284	2	85	1	22.77	2	9999	NA	0	1899-12-31 23:23:00	1899-12-31 23:23:00	1899-12-31 11:11:11	1899-12-31 06:30:00	1	1899-12-31 00:01:00	1899-12-31	7	1899-12-31 00:15:00	1899-12-31 11:11:11	1899-12-31 11:11:11	1899-12-31 23:23:00	1899-12-31 23:23:00	1899-12-31 11:11:11	1899-12-31 06:30:00	1	1899-12-31 00:01:00	1899-12-31 11:11:11	7	1899-12-31 00:15:00	1899-12-31 11:11:11	1899-12-31 11:11:11	9999
287	1	49	0	29.86	2	4	-6.4	2	1900-01-01	1900-01-01 00:30:00	1899-12-31 00:30:00	1899-12-31 07:00:00	1	1899-12-31 00:08:00	1899-12-31 00:30:00	4	1899-12-31 03:00:00	1900-01-01 01:00:00	1899-12-31 06:00:00	1900-01-01 01:00:00	1900-01-01 01:30:00	1899-12-31 00:30:00	1899-12-31 09:00:00	1	1899-12-31 01:30:00	1899-12-31 00:30:00	5	1899-12-31 04:00:00	1900-01-01 02:00:00	1899-12-31 07:00:00	5.21
288	2	50	0	23.55	2	4	NA	0	1899-12-31 23:00:00	1899-12-31 23:15:00	1899-12-31 00:05:00	1899-12-31 07:00:00	2	1899-12-31 00:02:00	1899-12-31 00:02:00	6	1899-12-31 00:30:00	1899-12-31 23:20:00	1899-12-31 07:40:00	1899-12-31 23:00:00	1899-12-31 23:15:00	1899-12-31 00:05:00	1899-12-31 07:00:00	1	1899-12-31 00:10:00	1899-12-31 00:02:00	6	1899-12-31 02:00:00	1899-12-31 23:20:00	1899-12-31 07:40:00	3.17
289	1	67	0	25.57	2	0	-1.2	1	1900-01-01	1900-01-01	1899-12-31 00:05:00	1899-12-31 08:00:00	1	1899-12-31	1899-12-31	8	1899-12-31 03:00:00	1900-01-01 00:05:00	1899-12-31 07:55:00	1900-01-01	1900-01-01	1899-12-31 00:05:00	1899-12-31 08:00:00	1	1899-12-31	1899-12-31	8	1899-12-31 03:00:00	1900-01-01 00:05:00	1899-12-31 07:55:00	4.04
290	2	65	1	20.05	2	2	NA	0	1899-12-31 23:30:00	1900-01-01	1899-12-31 00:20:00	1899-12-31 09:00:00	2	1899-12-31 00:20:00	1899-12-31 00:02:00	7	1899-12-31 04:00:00	1900-01-01 00:20:00	1899-12-31 08:40:00	1900-01-01	1900-01-01 00:15:00	1899-12-31 00:20:00	1899-12-31 09:00:00	1	1899-12-31 00:15:00	1899-12-31 00:02:00	7	1899-12-31 04:00:00	1900-01-01 00:35:00	1899-12-31 08:25:00	4.79
291	1	76	0	27.06	2	0	-20.9	3	1900-01-01	1900-01-01	1899-12-31 00:05:00	1899-12-31 07:00:00	1	1899-12-31 00:45:00	1899-12-31	7	1899-12-31 01:00:00	1900-01-01 00:05:00	1899-12-31 06:55:00	1900-01-01	1900-01-01	1899-12-31 00:05:00	1899-12-31 07:00:00	1	1899-12-31 00:45:00	1899-12-31	7	1899-12-31 01:00:00	1900-01-01 00:05:00	1899-12-31 06:55:00	3.54
292	2	74	1	20.96	2	0	NA	0	1900-01-01	1900-01-01	1899-12-31 00:02:00	1899-12-31 06:54:00	1	1899-12-31 01:00:00	1899-12-31	8	1899-12-31 01:00:00	1900-01-01 00:02:00	1899-12-31 06:52:00	1900-01-01	1900-01-01	1899-12-31 00:02:00	1899-12-31 06:45:00	1	1899-12-31 01:00:00	1899-12-31	8	1899-12-31 02:00:00	1900-01-01 00:02:00	1899-12-31 06:43:00	3.39
293	1	92	1	20.76	2	9999	-18.8	3	1899-12-31 22:30:00	1899-12-31 22:30:00	1899-12-31 00:07:30	1899-12-31 08:00:00	1	1899-12-31 00:10:00	1899-12-31 00:15:00	7	1899-12-31 00:30:00	1899-12-31 22:37:30	1899-12-31 09:22:30	1899-12-31 11:11:11	1899-12-31 11:11:11	1899-12-31 11:11:11	1899-12-31 11:11:11	9999	1899-12-31 11:11:11	1899-12-31 11:11:11	9999	1899-12-31 11:11:11	1899-12-31 11:11:11	1899-12-31 11:11:11	9999
295	2	79	0	24.61	2	0	NA	0	1899-12-31 23:00:00	1899-12-31 23:00:00	1899-12-31 00:10:00	1899-12-31 08:00:00	2	1899-12-31 00:15:00	1899-12-31 00:15:00	8	1899-12-31 01:30:00	1899-12-31 23:10:00	1899-12-31 08:50:00	1899-12-31 23:00:00	1899-12-31 23:00:00	1899-12-31 00:10:00	1899-12-31 08:00:00	1	1899-12-31 00:15:00	1899-12-31 00:15:00	8	1899-12-31 01:30:00	1899-12-31 23:10:00	1899-12-31 08:50:00	3.58
296	1	79	1	23.88	2	0	-6.5	2	1899-12-31 22:30:00	1899-12-31 22:31:00	1899-12-31 00:04:00	1899-12-31 07:00:00	1	1899-12-31 00:05:00	1899-12-31 00:02:00	8	1899-12-31 02:00:00	1899-12-31 22:35:00	1899-12-31 08:25:00	1899-12-31 22:30:00	1899-12-31 22:31:00	1899-12-31 00:04:00	1899-12-31 07:00:00	1	1899-12-31 00:05:00	1899-12-31 00:02:00	8	1899-12-31 02:00:00	1899-12-31 22:35:00	1899-12-31 08:25:00	2.79
297	1	53	0	24.98	2	6	-24.4	3	1900-01-01	1900-01-01	1899-12-31 00:05:00	1899-12-31 09:00:00	1	1899-12-31	1899-12-31	9	1899-12-31 00:20:00	1900-01-01 00:05:00	1899-12-31 08:55:00	1900-01-01	1900-01-01	1899-12-31 00:05:00	1899-12-31 09:00:00	1	1899-12-31	1899-12-31	9	1899-12-31 00:20:00	1900-01-01 00:05:00	1899-12-31 08:55:00	4.54
298	2	53	1	23.59	2	5	NA	0	1900-01-01	1900-01-01	1899-12-31 00:05:00	1899-12-31 09:00:00	2	1899-12-31 00:30:00	1899-12-31	8	1899-12-31 00:40:00	1900-01-01 00:05:00	1899-12-31 08:55:00	1900-01-01	1900-01-01	1899-12-31 00:05:00	1899-12-31 09:00:00	2	1899-12-31 00:30:00	1899-12-31	8	1899-12-31 00:40:00	1900-01-01 00:05:00	1899-12-31 08:55:00	9999
299	1	88	0	9999	2	2	-4.5	1	1899-12-31 11:11:11	1899-12-31 11:11:11	1899-12-31 11:11:11	1899-12-31 11:11:11	9999	1899-12-31 11:11:11	1899-12-31 11:11:11	9999	1899-12-31 11:11:11	1899-12-31 11:11:11	1899-12-31 11:11:11	1899-12-31 11:11:11	1899-12-31 11:11:11	1899-12-31 11:11:11	1899-12-31 11:11:11	9999	1899-12-31 11:11:11	1899-12-31 11:11:11	9999	1899-12-31 11:11:11	1899-12-31 11:11:11	1899-12-31 11:11:11	9999
301	1	77	0	24.16	2	0	-27.3	3	1900-01-01	1899-12-31 11:11:11	1899-12-31 00:10:00	1899-12-31 06:50:00	1	1899-12-31 00:10:00	1899-12-31 00:05:00	6	1899-12-31 00:15:00	1899-12-31 11:11:11	1899-12-31 11:11:11	1899-12-31 11:11:11	1899-12-31 11:11:11	1899-12-31 11:11:11	1899-12-31 11:11:11	9999	1899-12-31 11:11:11	1899-12-31 11:11:11	9999	1899-12-31 11:11:11	1899-12-31 11:11:11	1899-12-31 11:11:11	9999
302	2	78	1	26.03	2	2	NA	0	1900-01-01	1900-01-01 00:10:00	1899-12-31 00:15:00	1899-12-31 07:30:00	2	1899-12-31 00:02:00	1899-12-31	7	1899-12-31 02:00:00	1900-01-01 00:25:00	1899-12-31 07:05:00	1900-01-01	1900-01-01 00:10:00	1899-12-31 00:15:00	1899-12-31 07:30:00	1	1899-12-31 00:02:00	1899-12-31	7	1899-12-31 02:00:00	1900-01-01 00:25:00	1899-12-31 07:05:00	3.96
303	1	72	1	24.03	2	0	-14.3	3	1899-12-31 23:00:00	1899-12-31 23:15:00	1899-12-31 00:20:00	1899-12-31 06:00:00	1	1899-12-31 01:30:00	1899-12-31	8	1899-12-31 02:30:00	1899-12-31 23:35:00	1899-12-31 06:25:00	1899-12-31 23:00:00	1899-12-31 23:15:00	1899-12-31 00:20:00	1899-12-31 06:00:00	1	1899-12-31 01:30:00	1899-12-31	8	1899-12-31 03:00:00	1899-12-31 23:35:00	1899-12-31 06:25:00	2.79
304	2	76	1	21.23	2	0	NA	0	1899-12-31 23:30:00	1900-01-01	1899-12-31 00:15:00	1899-12-31 06:00:00	1	1899-12-31 01:00:00	1899-12-31 00:10:00	4	1899-12-31 04:30:00	1900-01-01 00:15:00	1899-12-31 05:45:00	1899-12-31 23:30:00	1900-01-01	1899-12-31 00:15:00	1899-12-31 06:00:00	1	1899-12-31 01:00:00	1899-12-31 00:10:00	4	1899-12-31 04:30:00	1900-01-01 00:15:00	1899-12-31 05:45:00	3.13
306	1	72	1	23.59	2	0	-4	1	1899-12-31 22:00:00	1899-12-31 22:15:00	1899-12-31 00:25:00	1899-12-31 08:30:00	1	1899-12-31 00:05:00	1899-12-31 00:05:00	7	1899-12-31 01:00:00	1899-12-31 22:40:00	1899-12-31 09:50:00	1899-12-31 23:00:00	1899-12-31 23:30:00	1899-12-31 00:30:00	1899-12-31 09:00:00	1	1899-12-31 00:10:00	1899-12-31 00:05:00	7	1899-12-31 01:00:00	1900-01-01	1899-12-31 09:00:00	4.5
313	1	75	0	26.12	2	0	-0.6	1	1899-12-31 23:30:00	1899-12-31 11:11:11	1899-12-31 00:10:00	1899-12-31 07:30:00	1	1899-12-31 00:15:00	1899-12-31	7.5	1899-12-31 10:00:00	1899-12-31 11:11:11	1899-12-31 11:11:11	1899-12-31 23:30:00	1899-12-31 11:11:11	1899-12-31 00:10:00	1899-12-31 07:30:00	1	1899-12-31 00:15:00	1899-12-31	7	1899-12-31 10:00:00	1899-12-31 11:11:11	1899-12-31 11:11:11	9999
314	2	74	1	20.76	2	0	NA	0	1899-12-31 11:11:11	1899-12-31 11:11:11	1899-12-31 11:11:11	1899-12-31 11:11:11	9999	1899-12-31 11:11:11	1899-12-31 11:11:11	9999	1899-12-31 11:11:11	1899-12-31 11:11:11	1899-12-31 11:11:11	1899-12-31 11:11:11	1899-12-31 11:11:11	1899-12-31 11:11:11	1899-12-31 11:11:11	9999	1899-12-31 11:11:11	1899-12-31 11:11:11	9999	1899-12-31 11:11:11	1899-12-31 11:11:11	1899-12-31 11:11:11	9999
315	1	67	0	24.57	2	7	0.1	1	1899-12-31 23:30:00	1899-12-31 23:30:00	1899-12-31 00:03:00	1899-12-31 06:30:00	1	1899-12-31 00:01:00	1899-12-31	5.5	1899-12-31 01:00:00	1899-12-31 23:33:00	1899-12-31 06:57:00	1899-12-31 23:00:00	1899-12-31 23:30:00	1899-12-31 00:03:00	1899-12-31 06:30:00	1	1899-12-31 00:01:00	1899-12-31	5.5	1899-12-31 11:11:11	1899-12-31 23:33:00	1899-12-31 06:57:00	3.03
321	1	87	0	25.06	2	9999	-5.4	1	1900-01-01	1900-01-01 00:15:00	1899-12-31 00:15:00	1899-12-31 07:30:00	1	1899-12-31 00:10:00	1899-12-31	9	1899-12-31 03:30:00	1900-01-01 00:30:00	1899-12-31 07:00:00	1899-12-31 11:11:11	1899-12-31 11:11:11	1899-12-31 11:11:11	1899-12-31 11:11:11	9999	1899-12-31 11:11:11	1899-12-31 11:11:11	9999	1899-12-31 11:11:11	1899-12-31 11:11:11	1899-12-31 11:11:11	9999
327	1	63	0	21.39	1	9999	-3.3	1	1900-01-01 00:30:00	1900-01-01 00:30:00	1899-12-31 00:15:00	1899-12-31 08:30:00	1	1899-12-31 00:10:00	1899-12-31 00:15:00	5.5	1899-12-31 05:00:00	1900-01-01 00:45:00	1899-12-31 07:45:00	1900-01-01 00:30:00	1900-01-01 00:30:00	1899-12-31 00:15:00	1899-12-31 08:30:00	1	1899-12-31 00:10:00	1899-12-31 00:15:00	5.5	1899-12-31 05:00:00	1900-01-01 00:45:00	1899-12-31 07:45:00	4.63
328	2	28	1	24.3	2	3	NA	0	1899-12-31 22:30:00	1899-12-31 23:00:00	1899-12-31 00:07:30	1899-12-31 06:30:00	2	1899-12-31 00:15:00	1899-12-31 00:05:00	6	1899-12-31 01:30:00	1899-12-31 23:07:30	1899-12-31 07:22:30	1899-12-31 23:00:00	1899-12-31 23:10:00	1899-12-31	1899-12-31 08:00:00	1	1899-12-31 01:00:00	1899-12-31	7	1899-12-31 00:30:00	1899-12-31 23:10:00	1899-12-31 08:50:00	3.27
329	1	71	1	26.31	2	3	-7.7	2	1899-12-31 23:30:00	1899-12-31 23:30:00	1899-12-31 00:05:00	1899-12-31 08:00:00	1	1899-12-31 00:01:00	1899-12-31	7	1899-12-31 02:00:00	1899-12-31 23:35:00	1899-12-31 08:25:00	1899-12-31 23:30:00	1899-12-31 23:30:00	1899-12-31 00:05:00	1899-12-31 08:00:00	1	1899-12-31 00:01:00	1899-12-31	7	1899-12-31 02:00:00	1899-12-31 23:35:00	1899-12-31 08:25:00	3.79
330	2	70	0	62.69	2	4	NA	0	1900-01-01	1900-01-01	1899-12-31 00:05:00	1899-12-31 08:30:00	1	1899-12-31 00:05:00	1899-12-31	9	1899-12-31 01:00:00	1900-01-01 00:05:00	1899-12-31 08:25:00	1900-01-01	1900-01-01	1899-12-31 00:05:00	1899-12-31 08:30:00	9999	1899-12-31 00:05:00	1899-12-31	9	1899-12-31 01:00:00	1900-01-01 00:05:00	1899-12-31 08:25:00	4.29
335	2	80	0	27.4	2	0	NA	0	1900-01-01	1900-01-01	1899-12-31 00:10:00	1899-12-31 05:00:00	1	1899-12-31 03:00:00	1899-12-31 00:15:00	4	1899-12-31 02:00:00	1900-01-01 00:10:00	1899-12-31 04:50:00	1900-01-01	1900-01-01	1899-12-31 00:10:00	1899-12-31 05:00:00	1	1899-12-31 03:00:00	1899-12-31 00:15:00	4	1899-12-31 02:00:00	1900-01-01 00:10:00	1899-12-31 04:50:00	2.58
336	1	79	1	22.32	2	0	-4.4	1	1900-01-01	1900-01-01 00:30:00	1899-12-31 01:00:00	1899-12-31 08:30:00	1	1899-12-31 00:30:00	1899-12-31 00:10:00	5	1899-12-31 00:30:00	1900-01-01 01:30:00	1899-12-31 07:00:00	1900-01-01	1900-01-01 00:30:00	1899-12-31 01:00:00	1899-12-31 08:30:00	1	1899-12-31 00:30:00	1899-12-31 00:10:00	5	1899-12-31 00:30:00	1900-01-01 01:30:00	1899-12-31 07:00:00	5
337	1	69	1	33.62	2	0	-19.1	3	1900-01-01 02:00:00	1900-01-01 02:15:00	1899-12-31 00:30:00	1899-12-31 10:30:00	1	1899-12-31 00:01:00	1899-12-31	6	1899-12-31 00:30:00	1900-01-01 02:45:00	1899-12-31 07:45:00	1900-01-01 02:00:00	1900-01-01 02:15:00	1899-12-31 00:30:00	1899-12-31 10:30:00	1	1899-12-31 00:01:00	1899-12-31	6	1899-12-31 00:30:00	1900-01-01 02:45:00	1899-12-31 07:45:00	6.63
338	2	66	0	28.39	2	2	NA	0	1900-01-01 00:30:00	1900-01-01 00:31:00	1899-12-31 00:05:00	1899-12-31 07:30:00	2	1899-12-31	1899-12-31	9	1899-12-31 03:00:00	1900-01-01 00:36:00	1899-12-31 06:54:00	1900-01-01 00:30:00	1900-01-01 00:31:00	1899-12-31 00:05:00	1899-12-31 08:30:00	1	1899-12-31 00:10:00	1899-12-31	9	1899-12-31 03:00:00	1900-01-01 00:36:00	1899-12-31 07:54:00	4.41
345	1	77	1	19.49	2	0	-4.7	1	1899-12-31 23:00:00	1899-12-31 23:00:00	1899-12-31 00:15:00	1899-12-31 07:00:00	2	1899-12-31 00:30:00	1899-12-31 00:05:00	5	1899-12-31 01:00:00	1899-12-31 23:15:00	1899-12-31 07:45:00	1899-12-31 23:00:00	1899-12-31 23:00:00	1899-12-31 00:15:00	1899-12-31 07:00:00	2	1899-12-31 00:03:00	1899-12-31 00:05:00	5	1899-12-31 01:00:00	1899-12-31 23:15:00	1899-12-31 07:45:00	9999
347	1	85	1	9999	2	0	-0.9	1	1899-12-31 23:00:00	1899-12-31 23:00:00	1899-12-31 11:11:11	1899-12-31 05:00:00	1	1899-12-31 02:45:00	1899-12-31	7	1899-12-31 04:00:00	1899-12-31 11:11:11	1899-12-31 11:11:11	1899-12-31 23:00:00	1899-12-31 23:00:00	1899-12-31 11:11:11	1899-12-31 05:00:00	1	1899-12-31 02:45:00	1899-12-31	7	1899-12-31 04:00:00	1899-12-31 11:11:11	1899-12-31 11:11:11	9999
349	1	67	0	26.83	2	0	-4.9	1	1900-01-01	1900-01-01 00:01:00	1899-12-31 00:01:00	1899-12-31 07:30:00	1	1899-12-31	1899-12-31	7	1899-12-31 02:00:00	1900-01-01 00:02:00	1899-12-31 07:28:00	1900-01-01	1900-01-01 00:01:00	1899-12-31 00:01:00	1899-12-31 07:30:00	1	1899-12-31	1899-12-31	7	1899-12-31 02:00:00	1900-01-01 00:02:00	1899-12-31 07:28:00	3.77
350	2	64	1	20.9	1	0	NA	0	1900-01-01	1900-01-01	1899-12-31 11:11:11	1899-12-31 11:11:11	1	1899-12-31 11:11:11	1899-12-31 11:11:11	3	1899-12-31 02:00:00	1899-12-31 11:11:11	1899-12-31 11:11:11	1900-01-01	1900-01-01	1899-12-31 11:11:11	1899-12-31 11:11:11	1	1899-12-31 11:11:11	1899-12-31 11:11:11	3	1899-12-31 02:00:00	1899-12-31 11:11:11	1899-12-31 11:11:11	9999
351	1	67	1	25.64	2	0	-2.5	1	1899-12-31 23:30:00	1899-12-31 23:35:00	1899-12-31 00:05:00	1899-12-31 08:00:00	1	1899-12-31 00:15:00	1899-12-31	9	1899-12-31 03:00:00	1899-12-31 23:40:00	1899-12-31 08:20:00	1899-12-31 23:30:00	1899-12-31 23:35:00	1899-12-31 00:05:00	1899-12-31 08:00:00	1	1899-12-31 00:15:00	1899-12-31	9	1899-12-31 03:00:00	1899-12-31 23:40:00	1899-12-31 08:20:00	3.83
352	2	69	0	33.95	2	6	NA	0	1899-12-31 23:30:00	1899-12-31 23:40:00	1899-12-31 00:05:00	1899-12-31 08:30:00	1	1899-12-31 00:10:00	1899-12-31 00:10:00	9	1899-12-31 00:40:00	1899-12-31 23:45:00	1899-12-31 08:45:00	1899-12-31 23:30:00	1899-12-31 23:40:00	1899-12-31 00:05:00	1899-12-31 08:30:00	1	1899-12-31 00:10:00	1899-12-31 00:10:00	9	1899-12-31 01:00:00	1899-12-31 23:45:00	1899-12-31 08:45:00	4.13
353	2	63	0	29.71	2	5	NA	0	1899-12-31 23:00:00	1899-12-31 23:05:00	1899-12-31 00:15:00	1899-12-31 07:30:00	2	1899-12-31 00:05:00	1899-12-31 00:20:00	8	1899-12-31 01:00:00	1899-12-31 23:20:00	1899-12-31 08:10:00	1899-12-31 23:30:00	1899-12-31 23:35:00	1899-12-31 00:15:00	1899-12-31 08:30:00	1	1899-12-31 00:30:00	1899-12-31 00:30:00	8	1899-12-31 02:00:00	1899-12-31 23:50:00	1899-12-31 08:40:00	3.99
354	1	75	1	19.84	2	0	-16	3	1899-12-31 23:15:00	1899-12-31 23:30:00	1899-12-31 00:20:00	1899-12-31 07:15:00	1	1899-12-31 00:30:00	1899-12-31 00:05:00	9	1899-12-31 00:30:00	1899-12-31 23:50:00	1899-12-31 07:25:00	1899-12-31 23:15:00	1899-12-31 23:30:00	1899-12-31 00:20:00	1899-12-31 07:15:00	1	1899-12-31 00:30:00	1899-12-31 00:05:00	9	1899-12-31 00:30:00	1899-12-31 23:50:00	1899-12-31 07:25:00	3.54
355	1	75	1	25.78	2	0	-13.9	3	1899-12-31 11:11:11	1899-12-31 11:11:11	1899-12-31 11:11:11	1899-12-31 11:11:11	9999	1899-12-31 11:11:11	1899-12-31 11:11:11	9999	1899-12-31 11:11:11	1899-12-31 11:11:11	1899-12-31 11:11:11	1899-12-31 11:11:11	1899-12-31 23:00:00	1899-12-31 11:11:11	1899-12-31 08:30:00	2	1899-12-31	1899-12-31	6	1899-12-31 01:30:00	1899-12-31 11:11:11	1899-12-31 11:11:11	9999
357	2	67	1	20.76	2	0	NA	0	1899-12-31 23:00:00	1899-12-31 23:10:00	1899-12-31 00:10:00	1899-12-31 07:00:00	1	1899-12-31 00:30:00	1899-12-31 00:10:00	8	1899-12-31 02:30:00	1899-12-31 23:20:00	1899-12-31 07:40:00	1899-12-31 23:00:00	1899-12-31 23:10:00	1899-12-31 00:10:00	1899-12-31 08:00:00	1	1899-12-31 00:10:00	1899-12-31 00:05:00	8	1899-12-31 03:30:00	1899-12-31 23:20:00	1899-12-31 08:40:00	3.67
358	1	68	0	24.78	2	4	-12.9	3	1899-12-31 11:11:11	1899-12-31 11:11:11	1899-12-31 11:11:11	1899-12-31 11:11:11	9999	1899-12-31 11:11:11	1899-12-31 11:11:11	9999	1899-12-31 11:11:11	1899-12-31 11:11:11	1899-12-31 11:11:11	1899-12-31 23:00:00	1899-12-31 23:00:00	1899-12-31 00:15:00	1899-12-31 07:30:00	1	1899-12-31 00:15:00	1899-12-31	7	1899-12-31 02:30:00	1899-12-31 23:15:00	1899-12-31 08:15:00	9999
359	1	71	0	29.61	2	0	-2.9	1	1900-01-01	1900-01-01 00:15:00	1899-12-31 00:15:00	1899-12-31 08:00:00	1	1899-12-31 00:30:00	1899-12-31	4	1899-12-31 02:00:00	1900-01-01 00:30:00	1899-12-31 07:30:00	1900-01-01	1900-01-01 00:15:00	1899-12-31 00:15:00	1899-12-31 08:00:00	1	1899-12-31 00:30:00	1899-12-31	4	1899-12-31 02:00:00	1900-01-01 00:30:00	1899-12-31 07:30:00	4.25
360	2	72	1	28.07	2	9999	NA	0	1900-01-01	1900-01-01 00:30:00	1899-12-31 00:15:00	1899-12-31 07:00:00	1	1899-12-31 01:00:00	1899-12-31 00:15:00	4	1899-12-31 02:00:00	1900-01-01 00:45:00	1899-12-31 06:15:00	1900-01-01	1900-01-01 00:30:00	1899-12-31 00:15:00	1899-12-31 07:00:00	9999	1899-12-31 01:00:00	1899-12-31 00:15:00	4	1899-12-31 02:00:00	1900-01-01 00:45:00	1899-12-31 06:15:00	3.88
361	1	73	1	26.18	2	0	0	1	1899-12-31 22:30:00	1899-12-31 23:00:00	1899-12-31 00:20:00	1899-12-31 08:00:00	2	1899-12-31 00:15:00	1899-12-31	7	1899-12-31 01:30:00	1899-12-31 23:20:00	1899-12-31 08:40:00	1899-12-31 22:30:00	1899-12-31 23:00:00	1899-12-31 00:20:00	1899-12-31 08:00:00	2	1899-12-31 00:15:00	1899-12-31	7	1899-12-31 01:30:00	1899-12-31 23:20:00	1899-12-31 08:40:00	9999
362	2	79	1	25.25	2	0	NA	0	1899-12-31 23:00:00	1899-12-31 23:30:00	1899-12-31 00:30:00	1899-12-31 07:30:00	1	1899-12-31 00:30:00	1899-12-31	8	1899-12-31 01:30:00	1900-01-01	1899-12-31 07:30:00	1899-12-31 23:00:00	1899-12-31 23:30:00	1899-12-31 00:30:00	1899-12-31 07:30:00	1	1899-12-31 00:30:00	1899-12-31	8	1899-12-31 01:30:00	1900-01-01	1899-12-31 07:30:00	3.75
363	2	63	1	37.29	2	0	NA	0	1900-01-01	1900-01-01 00:15:00	1899-12-31 00:15:00	1899-12-31 05:30:00	1	1899-12-31 00:05:00	1899-12-31	6	1899-12-31 04:00:00	1900-01-01 00:30:00	1899-12-31 05:00:00	1900-01-01	1900-01-01 00:15:00	1899-12-31 00:15:00	1899-12-31 05:30:00	1	1899-12-31 00:05:00	1899-12-31	6	1899-12-31 04:00:00	1900-01-01 00:30:00	1899-12-31 05:00:00	3
365	2	69	1	23.03	1	9999	NA	0	1899-12-31 23:00:00	1899-12-31 23:30:00	1899-12-31 00:22:30	1899-12-31 07:00:00	2	1899-12-31 01:00:00	1899-12-31 00:05:00	6	1899-12-31 01:00:00	1899-12-31 23:52:30	1899-12-31 07:07:30	1899-12-31 23:00:00	1899-12-31 23:30:00	1899-12-31 00:22:30	1899-12-31 08:00:00	1	1899-12-31 00:10:00	1899-12-31 00:05:00	6	1899-12-31 01:00:00	1899-12-31 23:52:30	1899-12-31 08:07:30	9999
366	1	67	0	9999	2	0	-21.2	3	1899-12-31 23:30:00	1899-12-31 23:30:00	1899-12-31 00:20:00	1899-12-31 07:00:00	2	1899-12-31 01:00:00	1899-12-31 00:10:00	7	1899-12-31 03:30:00	1899-12-31 23:50:00	1899-12-31 07:10:00	1899-12-31 23:30:00	1899-12-31 23:30:00	1899-12-31 00:20:00	1899-12-31 07:00:00	1	1899-12-31 01:00:00	1899-12-31 00:10:00	7	1899-12-31 03:30:00	1899-12-31 23:50:00	1899-12-31 07:10:00	3.42
367	1	75	1	18.36	2	0	-18.4	3	1899-12-31 22:00:00	1899-12-31 22:00:00	1899-12-31 00:05:00	1899-12-31 06:00:00	1	1899-12-31 00:05:00	1899-12-31	7	1899-12-31 01:30:00	1899-12-31 22:05:00	1899-12-31 07:55:00	1899-12-31 22:30:00	1899-12-31 22:30:00	1899-12-31 00:05:00	1899-12-31 06:00:00	1	1899-12-31 00:05:00	1899-12-31	7	1899-12-31 02:00:00	1899-12-31 22:35:00	1899-12-31 07:25:00	2.29
368	2	73	0	18.94	2	3	NA	0	1899-12-31 22:15:00	1899-12-31 22:15:00	1899-12-31 00:10:00	1899-12-31 06:20:00	2	1899-12-31 00:05:00	1899-12-31 00:10:00	8	1899-12-31 01:00:00	1899-12-31 22:25:00	1899-12-31 07:55:00	1899-12-31 22:45:00	1899-12-31 22:45:00	1899-12-31 00:10:00	1899-12-31 06:30:00	1	1899-12-31 00:05:00	1899-12-31 00:10:00	8	1899-12-31 02:00:00	1899-12-31 22:55:00	1899-12-31 07:35:00	2.71
369	2	61	0	24.98	2	5	NA	0	1899-12-31 22:45:00	1899-12-31 23:15:00	1899-12-31 00:05:00	1899-12-31 06:30:00	1	1899-12-31 00:10:00	1899-12-31 00:05:00	9	1899-12-31 02:30:00	1899-12-31 23:20:00	1899-12-31 07:10:00	1899-12-31 22:45:00	1899-12-31 23:15:00	1899-12-31 00:05:00	1899-12-31 06:30:00	1	1899-12-31 00:15:00	1899-12-31 00:05:00	9	1899-12-31 05:00:00	1899-12-31 23:20:00	1899-12-31 07:10:00	2.92
370	1	60	1	30.12	2	0	-1	1	1899-12-31 23:00:00	1899-12-31 23:30:00	1899-12-31 00:05:00	1899-12-31 07:00:00	1	1899-12-31 00:10:00	1899-12-31	9	1899-12-31 01:00:00	1899-12-31 23:35:00	1899-12-31 07:25:00	1899-12-31 23:00:00	1899-12-31 23:30:00	1899-12-31 00:05:00	1899-12-31 07:00:00	1	1899-12-31 00:30:00	1899-12-31	9	1899-12-31 02:30:00	1899-12-31 23:35:00	1899-12-31 07:25:00	3.29
371	1	91	0	23.18	2	0	-3.9	1	1899-12-31 22:30:00	1899-12-31 22:35:00	1899-12-31 00:10:00	1899-12-31 07:00:00	1	1899-12-31 00:05:00	1899-12-31 00:02:00	6	1899-12-31 01:30:00	1899-12-31 22:45:00	1899-12-31 08:15:00	1899-12-31 22:30:00	1899-12-31 22:35:00	1899-12-31 00:10:00	1899-12-31 07:00:00	1	1899-12-31 00:05:00	1899-12-31 00:02:00	6	1899-12-31 01:30:00	1899-12-31 22:45:00	1899-12-31 08:15:00	2.88
373	2	85	1	27.76	2	0	NA	0	1899-12-31 22:00:00	1899-12-31 23:30:00	1899-12-31 00:30:00	1899-12-31 07:30:00	2	1899-12-31	1899-12-31	7	1899-12-31 00:30:00	1900-01-01	1899-12-31 07:30:00	1899-12-31 22:00:00	1899-12-31 23:30:00	1899-12-31 00:30:00	1899-12-31 07:30:00	2	1899-12-31	1899-12-31	7	1899-12-31 00:30:00	1900-01-01	1899-12-31 07:30:00	9999
374	1	90	0	24.16	2	0	-23	3	1899-12-31 22:00:00	1899-12-31 23:30:00	1899-12-31 00:15:00	1899-12-31 07:00:00	2	1899-12-31 00:30:00	1899-12-31	7	1899-12-31 00:30:00	1899-12-31 23:45:00	1899-12-31 07:15:00	1899-12-31 20:00:00	1899-12-31 23:30:00	1899-12-31 00:15:00	1899-12-31 07:00:00	2	1899-12-31 00:30:00	1899-12-31	7	1899-12-31 00:30:00	1899-12-31 23:45:00	1899-12-31 07:15:00	9999
377	1	81	0	9999	1	0	-3.2	1	1899-12-31 23:00:00	1899-12-31 22:30:00	1899-12-31 00:20:00	1899-12-31 06:00:00	1	1899-12-31 11:11:11	1899-12-31 00:15:00	9999	1899-12-31 08:00:00	1899-12-31 22:50:00	1899-12-31 07:10:00	1899-12-31 11:11:11	1899-12-31 11:11:11	1899-12-31 11:11:11	1899-12-31 11:11:11	9999	1899-12-31 11:11:11	1899-12-31 11:11:11	9999	1899-12-31 11:11:11	1899-12-31 11:11:11	1899-12-31 11:11:11	9999
379	1	69	1	23.26	2	0	-3.4	1	1899-12-31 23:30:00	1899-12-31 23:30:00	1899-12-31 01:00:00	1899-12-31 04:00:00	1	1899-12-31 01:00:00	1899-12-31 00:30:00	1	1899-12-31 02:30:00	1900-01-01 00:30:00	1899-12-31 03:30:00	1899-12-31 23:30:00	1899-12-31 23:30:00	1899-12-31 01:00:00	1899-12-31 04:00:00	1	1899-12-31 01:00:00	1899-12-31 00:30:00	1	1899-12-31 03:30:00	1900-01-01 00:30:00	1899-12-31 03:30:00	2.25
380	2	72	0	29.75	2	0	NA	0	1899-12-31 23:00:00	1899-12-31 23:00:00	1899-12-31 00:30:00	1899-12-31 05:30:00	1	1899-12-31 01:00:00	1899-12-31 00:10:00	4	1899-12-31 04:30:00	1899-12-31 23:30:00	1899-12-31 06:00:00	1899-12-31 23:00:00	1899-12-31 23:00:00	1899-12-31 00:30:00	1899-12-31 05:30:00	9999	1899-12-31 01:00:00	1899-12-31 00:10:00	4	1899-12-31 04:30:00	1899-12-31 23:30:00	1899-12-31 06:00:00	2.5
383	2	55	1	27.4	1	5	NA	0	1899-12-31 23:00:00	1900-01-01	1899-12-31 00:05:00	1899-12-31 06:00:00	2	1899-12-31 00:30:00	1899-12-31 00:15:00	10	1899-12-31 01:30:00	1900-01-01 00:05:00	1899-12-31 05:55:00	1900-01-01	1900-01-01 00:30:00	1899-12-31 00:05:00	1899-12-31 07:00:00	1	1899-12-31 02:00:00	1899-12-31	10	1899-12-31 03:00:00	1900-01-01 00:35:00	1899-12-31 06:25:00	9999
384	1	44	0	28.51	2	3	-4	1	1899-12-31 23:00:00	1899-12-31 23:30:00	1899-12-31 00:15:00	1899-12-31 07:00:00	1	1899-12-31 00:15:00	1899-12-31 02:00:00	4	1899-12-31 06:00:00	1899-12-31 23:45:00	1899-12-31 07:15:00	1900-01-01	1900-01-01 01:30:00	1899-12-31 00:15:00	1899-12-31 11:00:00	1	1899-12-31 00:30:00	1899-12-31 01:00:00	7	1899-12-31 01:00:00	1900-01-01 01:45:00	1899-12-31 09:15:00	5.95
387	2	60	1	24.84	2	0	NA	0	1899-12-31 22:30:00	1899-12-31 23:00:00	1899-12-31 00:30:00	1899-12-31 07:00:00	2	1899-12-31 00:15:00	1899-12-31 00:15:00	6	1899-12-31 01:30:00	1899-12-31 23:30:00	1899-12-31 07:30:00	1899-12-31 23:00:00	1899-12-31 23:30:00	1899-12-31 00:30:00	1899-12-31 08:00:00	1	1899-12-31 00:15:00	1899-12-31 00:15:00	6	1899-12-31 01:30:00	1900-01-01	1899-12-31 08:00:00	4
388	1	62	1	19.59	2	0	-16.4	3	1899-12-31 23:00:00	1899-12-31 23:30:00	1899-12-31 01:00:00	1899-12-31 07:00:00	2	1899-12-31 01:00:00	1899-12-31	6	1899-12-31 03:00:00	1900-01-01 00:30:00	1899-12-31 06:30:00	1899-12-31 23:00:00	1899-12-31 23:30:00	1899-12-31 01:00:00	1899-12-31 08:30:00	2	1899-12-31 00:30:00	1899-12-31	5.5	1899-12-31 03:00:00	1900-01-01 00:30:00	1899-12-31 08:00:00	9999
389	2	74	0	23.8	2	0	NA	0	1900-01-01	1900-01-01	1899-12-31 00:05:00	1899-12-31 07:45:00	2	1899-12-31 00:15:00	1899-12-31	9	1899-12-31 03:00:00	1900-01-01 00:05:00	1899-12-31 07:40:00	1900-01-01	1900-01-01	1899-12-31 00:05:00	1899-12-31 07:45:00	2	1899-12-31 00:15:00	1899-12-31	9	1899-12-31 03:00:00	1900-01-01 00:05:00	1899-12-31 07:40:00	9999
390	1	72	1	23.23	2	0	-4.8	1	1899-12-31 23:00:00	1899-12-31 23:00:00	1899-12-31 00:30:00	1899-12-31 07:30:00	1	1899-12-31	1899-12-31	7	1899-12-31 02:00:00	1899-12-31 23:30:00	1899-12-31 08:00:00	1899-12-31 23:00:00	1899-12-31 23:00:00	1899-12-31 00:30:00	1899-12-31 07:30:00	1	1899-12-31	1899-12-31	7	1899-12-31 02:00:00	1899-12-31 23:30:00	1899-12-31 08:00:00	3.5
391	1	57	1	25.31	1	5	0.5	1	1899-12-31 23:00:00	1899-12-31 23:05:00	1899-12-31 00:15:00	1899-12-31 07:00:00	2	1899-12-31 00:05:00	1899-12-31 00:05:00	6	1899-12-31 02:30:00	1899-12-31 23:20:00	1899-12-31 07:40:00	1900-01-01	1900-01-01 00:05:00	1899-12-31 00:15:00	1899-12-31 08:30:00	1	1899-12-31 00:05:00	1899-12-31 00:05:00	7	1899-12-31 06:00:00	1900-01-01 00:20:00	1899-12-31 08:10:00	4.24
392	2	53	1	25.39	1	0	NA	0	1899-12-31 23:00:00	1899-12-31 23:05:00	1899-12-31 00:05:00	1899-12-31 08:15:00	1	1899-12-31 00:01:00	1899-12-31 00:30:00	8	1899-12-31 02:30:00	1899-12-31 23:10:00	1899-12-31 09:05:00	1900-01-01 01:00:00	1900-01-01 01:00:00	1899-12-31 00:05:00	1899-12-31 09:00:00	2	1899-12-31 00:01:00	1899-12-31 00:30:00	8	1899-12-31 04:00:00	1900-01-01 01:05:00	1899-12-31 07:55:00	9999
393	1	53	0	34.26	2	5	-5	1	1900-01-01 00:15:00	1900-01-01 00:30:00	1899-12-31 00:10:00	1899-12-31 06:30:00	2	1899-12-31 00:05:00	1899-12-31 00:02:00	6	1899-12-31 01:00:00	1900-01-01 00:40:00	1899-12-31 05:50:00	1900-01-01 01:00:00	1900-01-01 01:10:00	1899-12-31 00:10:00	1899-12-31 10:00:00	1	1899-12-31 00:20:00	1899-12-31 00:02:00	6	1899-12-31 03:00:00	1900-01-01 01:20:00	1899-12-31 08:40:00	4.65
395	1	71	1	23.53	2	0	-3.9	1	1899-12-31 23:00:00	1899-12-31 23:30:00	1899-12-31	1899-12-31 08:00:00	1	1899-12-31 00:10:00	1899-12-31 00:10:00	9	1899-12-31 01:30:00	1899-12-31 23:30:00	1899-12-31 08:30:00	1899-12-31 23:00:00	1899-12-31 23:30:00	1899-12-31	1899-12-31 08:00:00	1	1899-12-31 00:10:00	1899-12-31 00:10:00	9	1899-12-31 01:30:00	1899-12-31 23:30:00	1899-12-31 08:30:00	3.75
396	2	69	0	24.66	2	0	NA	0	1899-12-31 23:00:00	1899-12-31 23:30:00	1899-12-31 00:02:00	1899-12-31 07:30:00	1	1899-12-31 00:05:00	1899-12-31 00:10:00	8	1899-12-31 01:00:00	1899-12-31 23:32:00	1899-12-31 07:58:00	1899-12-31 23:00:00	1899-12-31 23:30:00	1899-12-31 00:02:00	1899-12-31 07:30:00	1	1899-12-31 00:05:00	1899-12-31 00:10:00	8	1899-12-31 02:00:00	1899-12-31 23:32:00	1899-12-31 07:58:00	3.52
397	1	91	1	26.57	2	0	-4.8	1	1900-01-01	1899-12-31 11:11:11	1899-12-31 11:11:11	1899-12-31 11:11:11	9999	1899-12-31 11:11:11	1899-12-31 11:11:11	9999	1899-12-31 11:11:11	1899-12-31 11:11:11	1899-12-31 11:11:11	1900-01-01	1900-01-01	1899-12-31 01:00:00	1899-12-31 06:00:00	1	1899-12-31 03:00:00	1899-12-31	4	1899-12-31 00:30:00	1900-01-01 01:00:00	1899-12-31 05:00:00	3.5
407	1	73	0	18.94	2	0	-2.2	1	1899-12-31 11:11:11	1899-12-31 11:11:11	1899-12-31 11:11:11	1899-12-31 11:11:11	9999	1899-12-31 11:11:11	1899-12-31 11:11:11	9999	1899-12-31 11:11:11	1899-12-31 11:11:11	1899-12-31 11:11:11	1900-01-01 01:00:00	1900-01-01 01:05:00	1899-12-31 00:15:00	1899-12-31 07:30:00	1	1899-12-31 00:10:00	1899-12-31 00:30:00	8	1899-12-31 03:00:00	1900-01-01 01:20:00	1899-12-31 06:10:00	4.42
408	2	67	1	23.03	2	0	NA	0	1899-12-31 11:11:11	1899-12-31 11:11:11	1899-12-31 11:11:11	1899-12-31 11:11:11	9999	1899-12-31 11:11:11	1899-12-31 11:11:11	9999	1899-12-31 11:11:11	1899-12-31 11:11:11	1899-12-31 11:11:11	1900-01-01 01:00:00	1900-01-01 01:00:00	1899-12-31 01:00:00	1899-12-31 09:00:00	1	1899-12-31 11:11:11	1899-12-31 00:05:00	7	1899-12-31 02:00:00	1900-01-01 02:00:00	1899-12-31 07:00:00	5.5
411	1	82	1	24.91	2	0	-1	1	1899-12-31 22:45:00	1899-12-31 23:00:00	1899-12-31 00:05:00	1899-12-31 05:00:00	1	1899-12-31 02:00:00	1899-12-31	7	1899-12-31 00:30:00	1899-12-31 23:05:00	1899-12-31 05:55:00	1899-12-31 22:45:00	1899-12-31 23:00:00	1899-12-31 00:05:00	1899-12-31 06:00:00	1	1899-12-31 01:00:00	1899-12-31	7	1899-12-31 00:30:00	1899-12-31 23:05:00	1899-12-31 06:55:00	2.54
412	2	78	1	25.64	2	0	NA	0	1899-12-31 23:20:00	1899-12-31 23:45:00	1899-12-31 00:30:00	1899-12-31 06:00:00	1	1899-12-31 02:00:00	1899-12-31	4	1899-12-31 02:30:00	1900-01-01 00:15:00	1899-12-31 05:45:00	1899-12-31 23:20:00	1899-12-31 23:45:00	1899-12-31 00:30:00	1899-12-31 06:00:00	1	1899-12-31 02:00:00	1899-12-31	4	1899-12-31 04:00:00	1900-01-01 00:15:00	1899-12-31 05:45:00	3.13
414	1	79	1	31.99	2	0	-8.9	2	1899-12-31 23:00:00	1899-12-31 23:00:00	1899-12-31 00:05:00	1899-12-31 07:00:00	1	1899-12-31 00:05:00	1899-12-31 00:15:00	7	1899-12-31 04:00:00	1899-12-31 23:05:00	1899-12-31 07:55:00	1899-12-31 23:00:00	1899-12-31 23:00:00	1899-12-31 00:05:00	1899-12-31 07:00:00	1	1899-12-31 00:05:00	1899-12-31 00:15:00	7	1899-12-31 04:00:00	1899-12-31 23:05:00	1899-12-31 07:55:00	3.04
415	1	62	0	24.54	2	5	-15.9	3	1899-12-31 23:00:00	1899-12-31 23:15:00	1899-12-31 00:15:00	1899-12-31 05:45:00	2	1899-12-31 00:15:00	1899-12-31 00:02:00	9	1899-12-31 01:15:00	1899-12-31 23:30:00	1899-12-31 06:15:00	1899-12-31 23:00:00	1899-12-31 23:15:00	1899-12-31 00:15:00	1899-12-31 08:00:00	1	1899-12-31 00:45:00	1899-12-31 00:02:00	9	1899-12-31 02:30:00	1899-12-31 23:30:00	1899-12-31 08:30:00	2.95
416	2	60	1	22.43	2	0	NA	0	1899-12-31 23:00:00	1899-12-31 23:00:00	1899-12-31 00:10:00	1899-12-31 08:00:00	1	1899-12-31 00:15:00	1899-12-31 00:10:00	8	1899-12-31 00:30:00	1899-12-31 23:10:00	1899-12-31 08:50:00	1899-12-31 23:00:00	1899-12-31 23:00:00	1899-12-31 00:10:00	1899-12-31 08:00:00	1	1899-12-31 00:45:00	1899-12-31 00:10:00	8	1899-12-31 01:00:00	1899-12-31 23:10:00	1899-12-31 08:50:00	3.58
417	1	65	0	24.69	2	0	-7.5	2	1899-12-31 11:11:11	1899-12-31 11:11:11	1899-12-31 11:11:11	1899-12-31 11:11:11	9999	1899-12-31 11:11:11	1899-12-31 11:11:11	9999	1899-12-31 11:11:11	1899-12-31 11:11:11	1899-12-31 11:11:11	1899-12-31 23:00:00	1899-12-31 23:30:00	1899-12-31 00:30:00	1899-12-31 07:00:00	1	1899-12-31 00:10:00	1899-12-31	4	1899-12-31 02:30:00	1900-01-01	1899-12-31 07:00:00	3.5
418	2	61	1	19.13	2	1	NA	0	1899-12-31 22:30:00	1899-12-31 22:45:00	1899-12-31 01:00:00	1899-12-31 07:00:00	2	1899-12-31	1899-12-31	5	1899-12-31 01:00:00	1899-12-31 23:45:00	1899-12-31 07:15:00	1899-12-31 23:00:00	1899-12-31 23:30:00	1899-12-31 01:00:00	1899-12-31 07:30:00	1	1899-12-31 00:05:00	1899-12-31	5	1899-12-31 02:00:00	1900-01-01 00:30:00	1899-12-31 07:00:00	4
421	2	66	1	21.55	2	0	NA	0	1899-12-31 23:30:00	1899-12-31 23:40:00	1899-12-31 00:20:00	1899-12-31 06:30:00	1	1899-12-31 01:40:00	1899-12-31	4	1899-12-31 02:30:00	1900-01-01	1899-12-31 06:30:00	1900-01-01	1900-01-01 00:05:00	1899-12-31 00:15:00	1899-12-31 07:00:00	1	1899-12-31 01:40:00	1899-12-31	5	1899-12-31 06:00:00	1900-01-01 00:20:00	1899-12-31 06:40:00	3.67
422	1	65	1	27.97	2	7	-4.5	1	1899-12-31 23:00:00	1899-12-31 23:30:00	1899-12-31 00:20:00	1899-12-31 08:15:00	1	1899-12-31 00:10:00	1899-12-31	8	1899-12-31 03:30:00	1899-12-31 23:50:00	1899-12-31 08:25:00	1899-12-31 23:00:00	1899-12-31 23:30:00	1899-12-31 00:20:00	1899-12-31 08:15:00	1	1899-12-31 00:10:00	1899-12-31	8	1899-12-31 03:30:00	1899-12-31 23:50:00	1899-12-31 08:25:00	4.04
424	2	70	0	22.53	2	0	NA	0	1899-12-31 23:15:00	1899-12-31 23:20:00	1899-12-31 00:05:00	1899-12-31 07:45:00	1	1899-12-31 00:05:00	1899-12-31 00:03:00	8	1899-12-31 03:00:00	1899-12-31 23:25:00	1899-12-31 08:20:00	1899-12-31 23:15:00	1899-12-31 23:20:00	1899-12-31 00:05:00	1899-12-31 07:45:00	1	1899-12-31 00:03:00	1899-12-31 11:11:11	8	1899-12-31 03:00:00	1899-12-31 23:25:00	1899-12-31 08:20:00	3.58
427	1	67	0	35.43	2	9999	-2.3	1	1899-12-31 23:00:00	1900-01-01 00:30:00	1899-12-31 00:30:00	1899-12-31 05:30:00	1	1899-12-31 00:02:00	1899-12-31 00:04:00	8	1899-12-31 14:00:00	1900-01-01 01:00:00	1899-12-31 04:30:00	1900-01-01 01:30:00	1900-01-01 02:15:00	1899-12-31 00:02:30	1899-12-31 05:30:00	1	1899-12-31 00:02:30	1899-12-31 00:04:00	8	1899-12-31 14:00:00	1900-01-01 02:17:30	1899-12-31 03:12:30	3.9
431	1	59	1	24.91	2	4	-2.5	1	1899-12-31 23:00:00	1899-12-31 23:10:00	1899-12-31 00:02:30	1899-12-31 06:40:00	1	1899-12-31 00:03:00	1899-12-31 00:01:00	6	1899-12-31 03:00:00	1899-12-31 23:12:30	1899-12-31 07:27:30	1900-01-01 00:30:00	1900-01-01 00:35:00	1899-12-31 00:02:30	1899-12-31 08:30:00	1	1899-12-31 00:03:30	1899-12-31 00:01:00	6	1899-12-31 03:30:00	1900-01-01 00:37:30	1899-12-31 07:52:30	4.44
433	1	73	0	30.12	2	0	-7.1	2	1899-12-31 23:30:00	1899-12-31 23:30:00	1899-12-31 00:05:00	1899-12-31 07:00:00	1	1899-12-31 00:01:00	1899-12-31 00:02:00	7	1899-12-31 01:30:00	1899-12-31 23:35:00	1899-12-31 07:25:00	1900-01-01	1900-01-01	1899-12-31 00:05:00	1899-12-31 07:00:00	1	1899-12-31 00:01:00	1899-12-31 00:02:00	7	1899-12-31 01:30:00	1900-01-01 00:05:00	1899-12-31 06:55:00	3.54
434	2	73	0	32.99	2	0	NA	0	1900-01-01 01:00:00	1900-01-01 01:00:00	1899-12-31 00:05:00	1899-12-31 11:11:11	9999	1899-12-31 11:11:11	1899-12-31 11:11:11	9999	1899-12-31 11:11:11	1900-01-01 01:05:00	1899-12-31 11:11:11	1900-01-01 01:00:00	1900-01-01 01:00:00	1899-12-31 00:05:00	1899-12-31 08:00:00	1	1899-12-31 00:15:00	1899-12-31	7	1899-12-31 01:15:00	1900-01-01 01:05:00	1899-12-31 06:55:00	4.54
435	1	70	0	33.6	2	0	-3.7	1	1900-01-01	1900-01-01 00:05:00	1899-12-31 00:10:00	1899-12-31 07:30:00	1	1899-12-31 00:10:00	1899-12-31 00:05:00	7	1899-12-31 11:11:11	1900-01-01 00:15:00	1899-12-31 07:15:00	1900-01-01	1900-01-01 00:05:00	1899-12-31 00:10:00	1899-12-31 07:30:00	1	1899-12-31 00:10:00	1899-12-31 00:05:00	7	1899-12-31 11:11:11	1900-01-01 00:15:00	1899-12-31 07:15:00	3.88
436	2	69	1	35.83	2	0	NA	0	1899-12-31 23:00:00	1899-12-31 23:30:00	1899-12-31 00:10:00	1899-12-31 09:00:00	1	1899-12-31 00:10:00	1899-12-31	6	1899-12-31 01:30:00	1899-12-31 23:40:00	1899-12-31 09:20:00	1899-12-31 23:00:00	1899-12-31 23:30:00	1899-12-31 00:10:00	1899-12-31 09:30:00	1	1899-12-31 00:10:00	1899-12-31	6	1899-12-31 01:30:00	1899-12-31 23:40:00	1899-12-31 09:50:00	4.58
437	1	66	0	24.16	2	6	-17.2	3	1899-12-31 22:30:00	1899-12-31 23:00:00	1899-12-31 00:04:00	1899-12-31 07:00:00	2	1899-12-31 00:15:00	1899-12-31 00:15:00	9.5	1899-12-31 03:00:00	1899-12-31 23:04:00	1899-12-31 07:56:00	1899-12-31 22:30:00	1899-12-31 23:00:00	1899-12-31 00:04:00	1899-12-31 08:00:00	2	1899-12-31 00:15:00	1899-12-31 00:15:00	9.5	1899-12-31 03:00:00	1899-12-31 23:04:00	1899-12-31 08:56:00	9999
438	2	68	1	25.95	2	0	NA	0	1899-12-31 22:30:00	1899-12-31 23:00:00	1899-12-31 11:11:11	1899-12-31 07:00:00	1	1899-12-31 01:00:00	1899-12-31	6	1899-12-31 02:30:00	1899-12-31 11:11:11	1899-12-31 11:11:11	1899-12-31 22:30:00	1899-12-31 23:00:00	1899-12-31 11:11:11	1899-12-31 07:30:00	1	1899-12-31 01:00:00	1899-12-31	6	1899-12-31 02:00:00	1899-12-31 11:11:11	1899-12-31 11:11:11	9999
439	1	80	1	24.21	2	9999	-7.2	2	1899-12-31 22:45:00	1899-12-31 23:00:00	1899-12-31 00:05:00	1899-12-31 07:00:00	1	1899-12-31 00:15:00	1899-12-31 00:05:00	6	1899-12-31 01:00:00	1899-12-31 23:05:00	1899-12-31 07:55:00	1899-12-31 22:45:00	1899-12-31 23:00:00	1899-12-31 00:05:00	1899-12-31 07:00:00	1	1899-12-31 00:15:00	1899-12-31 00:05:00	6	1899-12-31 01:30:00	1899-12-31 23:05:00	1899-12-31 07:55:00	3.04
440	2	80	1	30.85	2	0	NA	0	1900-01-01	1900-01-01	1899-12-31 00:30:00	1899-12-31 08:00:00	1	1899-12-31 00:05:00	1899-12-31 00:05:00	8	1899-12-31	1900-01-01 00:30:00	1899-12-31 07:30:00	1900-01-01	1900-01-01	1899-12-31 00:30:00	1899-12-31 08:00:00	1	1899-12-31 00:05:00	1899-12-31 00:02:00	8	1899-12-31	1900-01-01 00:30:00	1899-12-31 07:30:00	4.25
442	1	79	1	23.14	2	9999	-3.6	1	1899-12-31 11:11:11	1899-12-31 11:11:11	1899-12-31 11:11:11	1899-12-31 11:11:11	9999	1899-12-31 11:11:11	1899-12-31 11:11:11	9999	1899-12-31 11:11:11	1899-12-31 11:11:11	1899-12-31 11:11:11	1899-12-31 11:11:11	1899-12-31 11:11:11	1899-12-31 11:11:11	1899-12-31 11:11:11	9999	1899-12-31 11:11:11	1899-12-31 11:11:11	9999	1899-12-31 11:11:11	1899-12-31 11:11:11	1899-12-31 11:11:11	9999
443	1	75	1	9999	1	0	-2	1	1899-12-31 23:00:00	1899-12-31 23:30:00	1899-12-31 00:15:00	1899-12-31 07:00:00	1	1899-12-31 00:30:00	1899-12-31 01:00:00	7	1899-12-31 02:30:00	1899-12-31 23:45:00	1899-12-31 07:15:00	1899-12-31 23:00:00	1899-12-31 23:30:00	1899-12-31 00:15:00	1899-12-31 07:00:00	1	1899-12-31 00:30:00	1899-12-31 01:00:00	7	1899-12-31 02:30:00	1899-12-31 23:45:00	1899-12-31 07:15:00	3.38
446	1	72	1	30.45	2	0	-33.3	3	1899-12-31 11:11:11	1899-12-31 11:11:11	1899-12-31 11:11:11	1899-12-31 11:11:11	9999	1899-12-31 11:11:11	1899-12-31 11:11:11	9999	1899-12-31 11:11:11	1899-12-31 11:11:11	1899-12-31 11:11:11	1899-12-31 11:11:11	1899-12-31 11:11:11	1899-12-31 11:11:11	1899-12-31 11:11:11	9999	1899-12-31 11:11:11	1899-12-31 11:11:11	9999	1899-12-31 11:11:11	1899-12-31 11:11:11	1899-12-31 11:11:11	9999
447	1	61	1	32.91	2	0	-11.3	2	1899-12-31 23:00:00	1899-12-31 23:30:00	1899-12-31 00:20:00	1899-12-31 06:30:00	1	1899-12-31 00:10:00	1899-12-31 00:15:00	7	1899-12-31 11:11:11	1899-12-31 23:50:00	1899-12-31 06:40:00	1899-12-31 23:00:00	1899-12-31 23:30:00	1899-12-31 11:11:11	1899-12-31 08:30:00	1	1899-12-31 00:10:00	1899-12-31 00:15:00	7	1899-12-31 11:11:11	1899-12-31 11:11:11	1899-12-31 11:11:11	9999
451	1	56	0	15.49	2	0	-0.3	1	1899-12-31 21:00:00	1899-12-31 21:15:00	1899-12-31 00:15:00	1899-12-31 05:30:00	1	1899-12-31 00:15:00	1899-12-31	8	1899-12-31 03:00:00	1899-12-31 21:30:00	1899-12-31 08:00:00	1899-12-31 21:00:00	1899-12-31 21:15:00	1899-12-31 00:15:00	1899-12-31 05:30:00	1	1899-12-31 00:51:00	1899-12-31	8	1899-12-31 03:00:00	1899-12-31 21:30:00	1899-12-31 08:00:00	1.5
453	1	70	0	26.47	1	0	-5.8	1	1899-12-31 22:30:00	1899-12-31 22:30:00	1899-12-31 00:05:00	1899-12-31 06:00:00	1	1899-12-31 00:05:00	1899-12-31	5	1899-12-31 02:00:00	1899-12-31 22:35:00	1899-12-31 07:25:00	1899-12-31 22:30:00	1899-12-31 22:30:00	1899-12-31 00:05:00	1899-12-31 06:00:00	1	1899-12-31 00:05:00	1899-12-31	5	1899-12-31 02:00:00	1899-12-31 22:35:00	1899-12-31 07:25:00	2.29
455	1	88	1	45.79	2	0	-5.3	1	1899-12-31 21:45:00	1899-12-31 22:30:00	1899-12-31 00:10:00	1899-12-31 08:00:00	1	1899-12-31 00:10:00	1899-12-31	8	1899-12-31	1899-12-31 22:40:00	1899-12-31 09:20:00	1899-12-31 21:54:00	1899-12-31 22:30:00	1899-12-31 00:10:00	1899-12-31 08:00:00	1	1899-12-31 00:10:00	1899-12-31	8	1899-12-31	1899-12-31 22:40:00	1899-12-31 09:20:00	3.33
479	1	89	1	23.34	2	0	-4.7	1	1899-12-31 11:11:11	1899-12-31 11:11:11	1899-12-31 11:11:11	1899-12-31 11:11:11	9999	1899-12-31 11:11:11	1899-12-31 11:11:11	9999	1899-12-31 11:11:11	1899-12-31 11:11:11	1899-12-31 11:11:11	1899-12-31 22:03:00	1899-12-31 22:30:00	1899-12-31 00:30:00	1899-12-31 07:00:00	1	1899-12-31 00:30:00	1899-12-31 01:00:00	7	1899-12-31 00:30:00	1899-12-31 23:00:00	1899-12-31 08:00:00	3
480	2	86	1	17.58	2	0	NA	0	1899-12-31 22:00:00	1899-12-31 22:30:00	1899-12-31 01:00:00	1899-12-31 06:00:00	1	1899-12-31 00:45:00	1899-12-31	8	1899-12-31	1899-12-31 23:30:00	1899-12-31 06:30:00	1899-12-31 22:00:00	1899-12-31 22:30:00	1899-12-31 01:00:00	1899-12-31 06:00:00	1	1899-12-31 00:45:00	1899-12-31	8	1899-12-31	1899-12-31 23:30:00	1899-12-31 06:30:00	2.75
501	2	49	1	17.76	2	3	NA	0	1899-12-31 23:00:00	1899-12-31 23:05:00	1899-12-31 00:10:00	1899-12-31 06:00:00	2	1899-12-31 00:05:00	1899-12-31	8	1899-12-31 01:00:00	1899-12-31 23:15:00	1899-12-31 06:45:00	1899-12-31 23:00:00	1899-12-31 23:05:00	1899-12-31 00:10:00	1899-12-31 08:00:00	1	1899-12-31 00:05:00	1899-12-31	8	1899-12-31 01:00:00	1899-12-31 23:15:00	1899-12-31 08:45:00	3.2
502	2	59	1	26.57	2	4	NA	0	1899-12-31 23:30:00	1900-01-01	1899-12-31 01:00:00	1899-12-31 09:00:00	1	1899-12-31	1899-12-31 00:15:00	4	1899-12-31 04:00:00	1900-01-01 01:00:00	1899-12-31 08:00:00	1899-12-31 23:30:00	1900-01-01	1899-12-31 01:00:00	1899-12-31 09:00:00	1	1899-12-31 00:10:00	1899-12-31 00:10:00	4	1899-12-31 03:00:00	1900-01-01 01:00:00	1899-12-31 08:00:00	9999
503	2	65	0	26.6	2	0	NA	0	1899-12-31 23:30:00	1900-01-01	1899-12-31 00:30:00	1899-12-31 09:00:00	1	1899-12-31 00:15:00	1899-12-31 00:15:00	4	1899-12-31 02:00:00	1900-01-01 00:30:00	1899-12-31 08:30:00	1899-12-31 23:30:00	1900-01-01	1899-12-31 00:30:00	1899-12-31 09:00:00	1	1899-12-31 00:15:00	1899-12-31 00:15:00	4	1899-12-31 02:00:00	1900-01-01 00:30:00	1899-12-31 08:30:00	4.75
504	2	66	0	23.96	2	5	NA	0	1899-12-31 22:40:00	1899-12-31 22:45:00	1899-12-31	1899-12-31 08:00:00	1	1899-12-31 00:02:00	1899-12-31	8	1899-12-31 01:15:00	1899-12-31 22:45:00	1899-12-31 09:15:00	1899-12-31 23:05:00	1899-12-31 23:15:00	1899-12-31	1899-12-31 08:00:00	1	1899-12-31 00:30:00	1899-12-31	8	1899-12-31 02:00:00	1899-12-31 23:15:00	1899-12-31 08:45:00	3.63
505	2	62	0	22.49	1	6	NA	0	1899-12-31 23:00:00	1899-12-31 23:00:00	1899-12-31 00:02:00	1899-12-31 04:00:00	2	1899-12-31	1899-12-31 00:05:00	9	1899-12-31 04:00:00	1899-12-31 23:02:00	1899-12-31 04:58:00	1899-12-31 23:00:00	1899-12-31 23:00:00	1899-12-31 00:02:00	1899-12-31 05:30:00	1	1899-12-31 00:03:00	1899-12-31 00:05:00	9	1899-12-31 02:00:00	1899-12-31 23:02:00	1899-12-31 06:28:00	1.62
506	2	65	1	27.64	2	0	NA	0	1899-12-31 23:30:00	1900-01-01 00:15:00	1899-12-31 00:30:00	1899-12-31 08:30:00	2	1899-12-31 00:15:00	1899-12-31 00:20:00	6	1899-12-31 02:00:00	1900-01-01 00:45:00	1899-12-31 07:45:00	1899-12-31 23:30:00	1900-01-01 00:15:00	1899-12-31 00:30:00	1899-12-31 08:30:00	2	1899-12-31 00:15:00	1899-12-31 00:20:00	6	1899-12-31 02:00:00	1900-01-01 00:45:00	1899-12-31 07:45:00	9999
507	2	68	1	28.34	2	0	NA	0	1899-12-31 23:15:00	1899-12-31 23:30:00	1899-12-31 00:05:00	1899-12-31 07:15:00	1	1899-12-31 00:30:00	1899-12-31 00:30:00	10	1899-12-31 01:30:00	1899-12-31 23:35:00	1899-12-31 07:40:00	1899-12-31 23:15:00	1899-12-31 23:30:00	1899-12-31 00:05:00	1899-12-31 07:15:00	1	1899-12-31 00:30:00	1899-12-31 00:30:00	10	1899-12-31 01:30:00	1899-12-31 23:35:00	1899-12-31 07:40:00	3.42
508	2	52	1	33.41	2	5	NA	0	1899-12-31 23:00:00	1899-12-31 23:30:00	1899-12-31 00:20:00	1899-12-31 06:00:00	9999	1899-12-31 00:05:00	1899-12-31 00:10:00	5	1899-12-31 00:30:00	1899-12-31 23:50:00	1899-12-31 06:10:00	1900-01-01	1900-01-01 00:30:00	1899-12-31 00:30:00	1899-12-31 06:00:00	1	1899-12-31 00:30:00	1899-12-31	5	1899-12-31 01:00:00	1900-01-01 01:00:00	1899-12-31 05:00:00	3.5
509	2	66	0	25.25	2	0	NA	0	1900-01-01 01:00:00	1900-01-01 01:00:00	1899-12-31 11:11:11	1899-12-31 08:30:00	2	1899-12-31 00:10:00	1899-12-31 00:05:00	1.5	1899-12-31 05:00:00	1899-12-31 11:11:11	1899-12-31 11:11:11	1900-01-01 01:00:00	1900-01-01 01:00:00	1899-12-31 11:11:11	1899-12-31 08:30:00	2	1899-12-31 00:10:00	1899-12-31 00:05:00	1.5	1899-12-31 05:00:00	1899-12-31 11:11:11	1899-12-31 11:11:11	9999
510	2	70	0	24.62	2	3	NA	0	1899-12-31 22:00:00	1899-12-31 23:00:00	1899-12-31 00:10:00	1899-12-31 07:00:00	1	1899-12-31 00:30:00	1899-12-31 00:05:00	10	1899-12-31 04:00:00	1899-12-31 23:10:00	1899-12-31 07:50:00	1899-12-31 22:00:00	1899-12-31 23:00:00	1899-12-31 00:10:00	1899-12-31 07:00:00	1	1899-12-31 00:30:00	1899-12-31 00:05:00	10	1899-12-31 04:00:00	1899-12-31 23:10:00	1899-12-31 07:50:00	3.08
511	2	58	1	22.92	2	0	NA	0	1899-12-31 22:30:00	1899-12-31 23:00:00	1899-12-31 00:30:00	1899-12-31 08:00:00	1	1899-12-31 00:05:00	1899-12-31	3	1899-12-31 00:30:00	1899-12-31 23:30:00	1899-12-31 08:30:00	1899-12-31 23:00:00	1899-12-31 23:15:00	1899-12-31 00:30:00	1899-12-31 08:00:00	1	1899-12-31 00:10:00	1899-12-31	3	1899-12-31 00:30:00	1899-12-31 23:45:00	1899-12-31 08:15:00	3.88
512	2	57	1	26.26	2	3	NA	0	1899-12-31 23:00:00	1899-12-31 23:15:00	1899-12-31 00:30:00	1899-12-31 06:30:00	2	1899-12-31 00:15:00	1899-12-31	6	1899-12-31 02:15:00	1899-12-31 23:45:00	1899-12-31 06:45:00	1900-01-01	1900-01-01 00:10:00	1899-12-31 00:30:00	1899-12-31 08:00:00	1	1899-12-31 11:11:11	1899-12-31	6	1899-12-31 03:10:00	1900-01-01 00:40:00	1899-12-31 07:20:00	4.21
513	2	47	1	22.46	1	5	NA	0	1899-12-31 22:30:00	1899-12-31 23:00:00	1899-12-31 00:05:00	1899-12-31 07:00:00	1	1899-12-31 00:15:00	1899-12-31 00:10:00	7	1899-12-31 01:30:00	1899-12-31 23:05:00	1899-12-31 07:55:00	1899-12-31 23:30:00	1900-01-01	1899-12-31 00:05:00	1899-12-31 07:00:00	1	1899-12-31 00:30:00	1899-12-31 00:10:00	7	1899-12-31 04:00:00	1900-01-01 00:05:00	1899-12-31 06:55:00	3.54
514	2	65	1	21.87	1	0	NA	0	1900-01-01	1900-01-01 01:00:00	1899-12-31 01:00:00	1899-12-31 09:00:00	1	1899-12-31 00:01:00	1899-12-31 00:30:00	4	1899-12-31 03:00:00	1900-01-01 02:00:00	1899-12-31 07:00:00	1900-01-01	1900-01-01 01:00:00	1899-12-31 01:00:00	1899-12-31 09:00:00	1	1899-12-31 00:01:00	1899-12-31 00:30:00	4	1899-12-31 03:00:00	1900-01-01 02:00:00	1899-12-31 07:00:00	5.5
516	2	44	1	28.72	2	4	NA	0	1899-12-31 23:00:00	1900-01-01	1899-12-31	1899-12-31 06:15:00	2	1899-12-31 00:30:00	1899-12-31	7.5	1899-12-31 00:30:00	1900-01-01	1899-12-31 06:15:00	1900-01-01	1900-01-01 00:20:00	1899-12-31	1899-12-31 08:00:00	1	1899-12-31 02:00:00	1899-12-31	7.5	1899-12-31 01:30:00	1900-01-01 00:20:00	1899-12-31 07:40:00	3.76
517	2	47	0	26.57	2	5	NA	0	1899-12-31 22:45:00	1899-12-31 23:15:00	1899-12-31 00:05:00	1899-12-31 05:45:00	2	1899-12-31 00:09:00	1899-12-31 00:02:00	4	1899-12-31 01:30:00	1899-12-31 23:20:00	1899-12-31 06:25:00	1900-01-01 00:30:00	1900-01-01 01:00:00	1899-12-31 00:05:00	1899-12-31 08:00:00	1	1899-12-31 00:15:00	1899-12-31 00:02:00	6	1899-12-31 03:30:00	1900-01-01 01:05:00	1899-12-31 06:55:00	4.36
518	2	53	0	22.04	1	3	NA	0	1899-12-31 23:00:00	1899-12-31 23:30:00	1899-12-31 00:03:00	1899-12-31 06:20:00	2	1899-12-31 00:45:00	1899-12-31 00:02:00	5	1899-12-31 00:40:00	1899-12-31 23:33:00	1899-12-31 06:47:00	1899-12-31 23:00:00	1899-12-31 23:30:00	1899-12-31 00:03:00	1899-12-31 07:20:00	2	1899-12-31 00:40:00	1899-12-31 00:02:00	5	1899-12-31 06:00:00	1899-12-31 23:33:00	1899-12-31 07:47:00	9999
519	2	66	0	29.65	2	0	NA	0	1899-12-31 23:00:00	1899-12-31 23:30:00	1899-12-31 00:20:00	1899-12-31 07:30:00	1	1899-12-31 00:05:00	1899-12-31 00:05:00	8	1899-12-31 03:30:00	1899-12-31 23:50:00	1899-12-31 07:40:00	1899-12-31 23:00:00	1899-12-31 23:30:00	1899-12-31 00:20:00	1899-12-31 07:30:00	1	1899-12-31 00:05:00	1899-12-31 00:05:00	8	1899-12-31 04:30:00	1899-12-31 23:50:00	1899-12-31 07:40:00	3.67
520	2	49	1	34.72	2	2	NA	0	1899-12-31 23:00:00	1899-12-31 23:20:00	1899-12-31 00:10:00	1899-12-31 06:30:00	2	1899-12-31 00:02:00	1899-12-31 00:01:00	7	1899-12-31 01:30:00	1899-12-31 23:30:00	1899-12-31 07:00:00	1899-12-31 23:00:00	1900-01-01	1899-12-31 00:10:00	1899-12-31 07:00:00	1	1899-12-31 00:05:00	1899-12-31 00:01:00	7	1899-12-31 02:00:00	1900-01-01 00:10:00	1899-12-31 06:50:00	3.58
521	2	60	0	24.49	2	4	NA	0	1899-12-31 22:00:00	1899-12-31 23:00:00	1899-12-31 00:10:00	1899-12-31 06:30:00	2	1899-12-31 00:30:00	1899-12-31	9	1899-12-31 01:30:00	1899-12-31 23:10:00	1899-12-31 07:20:00	1899-12-31 22:30:00	1900-01-01	1899-12-31 00:10:00	1899-12-31 08:00:00	1	1899-12-31 01:00:00	1899-12-31	9	1899-12-31 02:00:00	1900-01-01 00:10:00	1899-12-31 07:50:00	3.94
522	2	47	1	21.71	2	0	NA	0	1900-01-01	1900-01-01 00:30:00	1899-12-31 00:07:30	1899-12-31 08:00:00	2	1899-12-31 00:05:00	1899-12-31 00:01:00	8	1899-12-31 02:30:00	1900-01-01 00:37:30	1899-12-31 07:22:30	1900-01-01 02:00:00	1900-01-01 02:30:00	1899-12-31 00:07:30	1899-12-31 10:30:00	1	1899-12-31 00:05:00	1899-12-31 00:01:00	8	1899-12-31 04:30:00	1900-01-01 02:37:30	1899-12-31 07:52:30	6.56
523	2	57	1	24.34	2	4	NA	0	1899-12-31 22:30:00	1899-12-31 22:45:00	1899-12-31 00:01:00	1899-12-31 06:05:00	2	1899-12-31 00:05:00	1899-12-31	9	1899-12-31 00:20:00	1899-12-31 22:46:00	1899-12-31 07:19:00	1899-12-31 22:30:00	1899-12-31 22:45:00	1899-12-31 00:01:00	1899-12-31 07:45:00	1	1899-12-31 00:20:00	1899-12-31	9	1899-12-31 02:00:00	1899-12-31 22:46:00	1899-12-31 08:59:00	2.78
524	2	67	0	26.03	2	0	NA	0	1900-01-01	1900-01-01	1899-12-31 00:05:00	1899-12-31 07:30:00	1	1899-12-31 00:30:00	1899-12-31	8	1899-12-31 03:00:00	1900-01-01 00:05:00	1899-12-31 07:25:00	1900-01-01	1900-01-01	1899-12-31 00:05:00	1899-12-31 08:00:00	9999	1899-12-31 00:30:00	1899-12-31	8	1899-12-31 03:00:00	1900-01-01 00:05:00	1899-12-31 07:55:00	4.04
526	2	67	1	20.66	2	0	NA	0	1899-12-31 23:00:00	1899-12-31 23:30:00	1899-12-31 00:05:00	1899-12-31 07:00:00	1	1899-12-31 00:30:00	1899-12-31 00:30:00	8	1899-12-31 04:00:00	1899-12-31 23:35:00	1899-12-31 07:25:00	1899-12-31 23:30:00	1900-01-01	1899-12-31 00:05:00	1899-12-31 06:30:00	1	1899-12-31 00:50:00	1899-12-31 00:20:00	9	1899-12-31 03:00:00	1900-01-01 00:05:00	1899-12-31 06:25:00	3.29
527	2	68	1	36.51	2	0	NA	0	1900-01-01 01:00:00	1900-01-01 01:00:00	1899-12-31 00:30:00	1899-12-31 08:00:00	1	1899-12-31 00:02:00	1899-12-31	5	1899-12-31 00:30:00	1900-01-01 01:30:00	1899-12-31 06:30:00	1900-01-01 01:00:00	1900-01-01 01:00:00	1899-12-31 00:30:00	1899-12-31 08:00:00	1	1899-12-31 00:02:00	1899-12-31	5	1899-12-31 00:30:00	1900-01-01 01:30:00	1899-12-31 06:30:00	4.75
528	2	54	1	24.91	1	0	NA	0	1899-12-31 11:11:11	1899-12-31 11:11:11	1899-12-31 11:11:11	1899-12-31 11:11:11	9999	1899-12-31 11:11:11	1899-12-31 11:11:11	9999	1899-12-31 11:11:11	1899-12-31 11:11:11	1899-12-31 11:11:11	1899-12-31 23:00:00	1899-12-31 23:30:00	1899-12-31 01:00:00	1899-12-31 08:30:00	1	1899-12-31 00:30:00	1899-12-31 00:10:00	5.5	1899-12-31 02:00:00	1900-01-01 00:30:00	1899-12-31 08:00:00	4.5
529	2	53	0	25.77	2	2	NA	0	1899-12-31 23:00:00	1899-12-31 23:15:00	1899-12-31 00:02:00	1899-12-31 06:00:00	2	1899-12-31 00:30:00	1899-12-31 00:05:00	10	1899-12-31 01:15:00	1899-12-31 23:17:00	1899-12-31 06:43:00	1899-12-31 23:30:00	1899-12-31 23:45:00	1899-12-31 00:02:00	1899-12-31 08:00:00	1	1899-12-31 00:45:00	1899-12-31 00:05:00	10	1899-12-31 02:00:00	1899-12-31 23:47:00	1899-12-31 08:13:00	3.68
531	2	65	1	23.66	2	0	NA	0	1899-12-31 23:00:00	1899-12-31 23:15:00	1899-12-31 00:05:00	1899-12-31 06:00:00	1	1899-12-31 02:00:00	1899-12-31	8	1899-12-31 01:30:00	1899-12-31 23:20:00	1899-12-31 06:40:00	1900-01-01	1900-01-01 00:15:00	1899-12-31 00:05:00	1899-12-31 07:00:00	1	1899-12-31 01:30:00	1899-12-31	8	1899-12-31 01:30:00	1900-01-01 00:20:00	1899-12-31 06:40:00	3.67
532	2	58	0	9999	2	5	NA	0	1899-12-31 22:30:00	1899-12-31 22:35:00	1899-12-31 00:10:00	1899-12-31 07:00:00	2	1899-12-31 00:10:00	1899-12-31	8	1899-12-31 02:00:00	1899-12-31 22:45:00	1899-12-31 08:15:00	1899-12-31 23:00:00	1899-12-31 23:15:00	1899-12-31 00:10:00	1899-12-31 08:30:00	1	1899-12-31 00:30:00	1899-12-31	8	1899-12-31 05:00:00	1899-12-31 23:25:00	1899-12-31 09:05:00	3.66
533	2	54	1	9999	2	9999	NA	0	1899-12-31 22:30:00	1899-12-31 23:00:00	1899-12-31 01:00:00	1899-12-31 07:00:00	1	1899-12-31 00:10:00	1899-12-31	5	1899-12-31 03:30:00	1900-01-01	1899-12-31 07:00:00	1899-12-31 23:00:00	1899-12-31 23:30:00	1899-12-31 01:00:00	1899-12-31 07:00:00	1	1899-12-31 00:30:00	1899-12-31	5	1899-12-31 05:00:00	1900-01-01 00:30:00	1899-12-31 06:30:00	3.75
534	2	63	1	23.44	2	3	NA	0	1899-12-31 23:30:00	1900-01-01	1899-12-31 00:10:00	1899-12-31 07:00:00	2	1899-12-31 00:05:00	1899-12-31 00:05:00	7	1899-12-31 02:00:00	1900-01-01 00:10:00	1899-12-31 06:50:00	1899-12-31 23:30:00	1900-01-01	1899-12-31 00:10:00	1899-12-31 08:30:00	1	1899-12-31 00:10:00	1899-12-31 00:05:00	8	1899-12-31 03:30:00	1900-01-01 00:10:00	1899-12-31 08:20:00	4.01
535	2	50	0	26.01	2	5	NA	0	1900-01-01	1900-01-01 00:30:00	1899-12-31 00:05:00	1899-12-31 06:30:00	2	1899-12-31 00:05:00	1899-12-31 00:15:00	4	1899-12-31 02:00:00	1900-01-01 00:35:00	1899-12-31 05:55:00	1900-01-01	1900-01-01 00:30:00	1899-12-31 00:05:00	1899-12-31 08:00:00	1	1899-12-31 00:30:00	1899-12-31 00:10:00	7	1899-12-31 08:00:00	1900-01-01 00:35:00	1899-12-31 07:25:00	3.76
538	2	44	0	28.29	2	5	NA	0	1899-12-31 23:30:00	1899-12-31 23:30:00	1899-12-31 00:10:00	1899-12-31 07:00:00	2	1899-12-31	1899-12-31 00:01:00	6	1899-12-31 04:00:00	1899-12-31 23:40:00	1899-12-31 07:20:00	1900-01-01 01:00:00	1900-01-01 01:00:00	1899-12-31 00:05:00	1899-12-31 08:30:00	1	1899-12-31 00:30:00	1899-12-31 00:01:00	6	1899-12-31 05:00:00	1900-01-01 01:05:00	1899-12-31 07:25:00	9999
539	2	42	0	25.74	2	5	NA	0	1899-12-31 23:30:00	1900-01-01	1899-12-31 00:10:00	1899-12-31 07:00:00	1	1899-12-31 00:10:00	1899-12-31	7	1899-12-31 04:30:00	1900-01-01 00:10:00	1899-12-31 06:50:00	1900-01-01	1900-01-01 00:30:00	1899-12-31 00:10:00	1899-12-31 07:30:00	1	1899-12-31 00:20:00	1899-12-31	7	1899-12-31 05:30:00	1900-01-01 00:40:00	1899-12-31 06:50:00	4.08
540	2	42	0	25.36	1	5	NA	0	1899-12-31 22:00:00	1899-12-31 22:30:00	1899-12-31 00:15:00	1899-12-31 06:30:00	2	1899-12-31 00:10:00	1899-12-31 00:05:00	7	1899-12-31 01:00:00	1899-12-31 22:45:00	1899-12-31 07:45:00	1899-12-31 23:30:00	1900-01-01	1899-12-31 00:05:00	1899-12-31 08:00:00	1	1899-12-31 00:30:00	1899-12-31 00:05:00	8	1899-12-31 02:00:00	1900-01-01 00:05:00	1899-12-31 07:55:00	3.98
541	2	56	0	25.48	1	5	NA	0	1900-01-01	1900-01-01	1899-12-31 00:05:00	1899-12-31 06:00:00	1	1899-12-31 00:02:00	1899-12-31	5.5	1899-12-31 05:00:00	1900-01-01 00:05:00	1899-12-31 05:55:00	1900-01-01	1900-01-01	1899-12-31 00:05:00	1899-12-31 07:00:00	1	1899-12-31 00:02:00	1899-12-31	5.5	1899-12-31 06:00:00	1900-01-01 00:05:00	1899-12-31 06:55:00	3.18
543	2	43	1	21.72	2	0	NA	0	1899-12-31 23:00:00	1899-12-31 23:00:00	1899-12-31 00:07:30	1899-12-31 07:30:00	2	1899-12-31 00:10:00	1899-12-31	7	1899-12-31 03:00:00	1899-12-31 23:07:30	1899-12-31 08:22:30	1899-12-31 23:00:00	1899-12-31 23:00:00	1899-12-31 00:07:30	1899-12-31 07:30:00	2	1899-12-31 00:10:00	1899-12-31	7	1899-12-31 05:00:00	1899-12-31 23:07:30	1899-12-31 08:22:30	9999
544	2	50	0	25.74	2	5	NA	0	1899-12-31 22:00:00	1899-12-31 22:30:00	1899-12-31 00:05:00	1899-12-31 06:00:00	1	1899-12-31 00:01:00	1899-12-31 00:02:00	8	1899-12-31 03:30:00	1899-12-31 22:35:00	1899-12-31 07:25:00	1899-12-31 23:00:00	1899-12-31 23:15:00	1899-12-31 00:05:00	1899-12-31 07:00:00	1	1899-12-31 00:01:00	1899-12-31 00:02:00	8	1899-12-31 05:00:00	1899-12-31 23:20:00	1899-12-31 07:40:00	3.08
545	2	42	1	9999	2	5	NA	0	1899-12-31 23:00:00	1899-12-31 23:30:00	1899-12-31 00:15:00	1899-12-31 05:00:00	1	1899-12-31 00:05:00	1899-12-31 00:10:00	7	1899-12-31 03:00:00	1899-12-31 23:45:00	1899-12-31 05:15:00	1899-12-31 23:00:00	1899-12-31 23:30:00	1899-12-31 00:15:00	1899-12-31 06:00:00	1	1899-12-31 00:30:00	1899-12-31 00:10:00	7	1899-12-31 05:00:00	1899-12-31 23:45:00	1899-12-31 06:15:00	2.52
546	2	66	1	23.59	2	0	NA	0	1900-01-01	1900-01-01 01:00:00	1899-12-31 00:25:00	1899-12-31 07:15:00	1	1899-12-31 00:15:00	1899-12-31 00:05:00	7	1899-12-31 03:00:00	1900-01-01 01:25:00	1899-12-31 05:50:00	1900-01-01 01:00:00	1900-01-01 01:30:00	1899-12-31 00:15:00	1899-12-31 08:00:00	1	1899-12-31 00:30:00	1899-12-31 00:10:00	7	1899-12-31 02:30:00	1900-01-01 01:45:00	1899-12-31 06:15:00	4.88
547	2	56	1	23.42	2	0	NA	0	1900-01-01	1900-01-01 01:00:00	1899-12-31 00:30:00	1899-12-31 10:00:00	1	1899-12-31 00:05:00	1899-12-31	5	1899-12-31 02:30:00	1900-01-01 01:30:00	1899-12-31 08:30:00	1900-01-01	1900-01-01 01:00:00	1899-12-31 00:30:00	1899-12-31 10:00:00	1	1899-12-31 00:05:00	1899-12-31	5	1899-12-31 02:30:00	1900-01-01 01:30:00	1899-12-31 08:30:00	5.75
548	2	51	0	27.17	2	5	NA	0	1899-12-31 22:45:00	1899-12-31 23:30:00	1899-12-31 00:07:00	1899-12-31 06:00:00	1	1899-12-31 00:10:00	1899-12-31 00:02:00	5	1899-12-31 02:50:00	1899-12-31 23:37:00	1899-12-31 06:23:00	1900-01-01	1900-01-01 00:10:00	1899-12-31 00:10:00	1899-12-31 07:00:00	1	1899-12-31 00:50:00	1899-12-31	6	1899-12-31 04:20:00	1900-01-01 00:20:00	1899-12-31 06:40:00	3.57
549	2	66	1	25.69	2	0	NA	0	1899-12-31 23:00:00	1899-12-31 23:10:00	1899-12-31 00:01:00	1899-12-31 07:30:00	1	1899-12-31 00:04:00	1899-12-31 00:05:00	9	1899-12-31 03:15:00	1899-12-31 23:11:00	1899-12-31 08:19:00	1899-12-31 23:00:00	1899-12-31 23:10:00	1899-12-31 00:01:00	1899-12-31 07:30:00	1	1899-12-31 00:10:00	1899-12-31 00:05:00	9	1899-12-31 05:00:00	1899-12-31 23:11:00	1899-12-31 08:19:00	3.34
550	2	47	1	27.7	2	5	NA	0	1899-12-31 22:30:00	1899-12-31 23:00:00	1899-12-31 00:05:00	1899-12-31 06:30:00	2	1899-12-31 00:20:00	1899-12-31	9	1899-12-31 02:00:00	1899-12-31 23:05:00	1899-12-31 07:25:00	1899-12-31 23:00:00	1899-12-31 23:30:00	1899-12-31 00:05:00	1899-12-31 08:30:00	1	1899-12-31 00:30:00	1899-12-31	9	1899-12-31 05:00:00	1899-12-31 23:35:00	1899-12-31 08:55:00	3.51
555	2	57	1	9999	2	6	NA	0	1899-12-31 23:30:00	1899-12-31 23:45:00	1899-12-31 00:10:00	1899-12-31 07:00:00	2	1899-12-31 00:05:00	1899-12-31 00:05:00	8	1899-12-31 01:30:00	1899-12-31 23:55:00	1899-12-31 07:05:00	1900-01-01	1900-01-01 00:15:00	1899-12-31 00:10:00	1899-12-31 07:00:00	2	1899-12-31 00:05:00	1899-12-31 00:05:00	8	1899-12-31 02:00:00	1900-01-01 00:25:00	1899-12-31 06:35:00	9999
556	1	61	0	34.33	2	0	-14.4	3	1899-12-31 23:30:00	1899-12-31 23:30:00	1899-12-31 00:05:00	1899-12-31 07:00:00	2	1899-12-31 00:01:00	1899-12-31 00:01:00	7	1899-12-31 04:00:00	1899-12-31 23:35:00	1899-12-31 07:25:00	1899-12-31 23:30:00	1899-12-31 23:30:00	1899-12-31 00:05:00	1899-12-31 07:00:00	2	1899-12-31 00:01:00	1899-12-31 00:01:00	7	1899-12-31 04:00:00	1899-12-31 23:35:00	1899-12-31 07:25:00	9999
557	2	84	1	21.45	2	0	NA	0	1899-12-31 11:11:11	1899-12-31 11:11:11	1899-12-31 11:11:11	1899-12-31 11:11:11	9999	1899-12-31 11:11:11	1899-12-31 11:11:11	9999	1899-12-31 11:11:11	1899-12-31 11:11:11	1899-12-31 11:11:11	1900-01-01 00:30:00	1900-01-01 00:45:00	1899-12-31 00:10:00	1899-12-31 07:00:00	1	1899-12-31 00:15:00	1899-12-31 00:15:00	5	1899-12-31 01:00:00	1900-01-01 00:55:00	1899-12-31 06:05:00	3.96
558	1	79	1	19.92	1	0	-14	3	1899-12-31 11:11:11	1899-12-31 11:11:11	1899-12-31 11:11:11	1899-12-31 11:11:11	9999	1899-12-31 11:11:11	1899-12-31 11:11:11	9999	1899-12-31 11:11:11	1899-12-31 11:11:11	1899-12-31 11:11:11	1899-12-31 23:00:00	1899-12-31 23:15:00	1899-12-31 00:37:30	1899-12-31 05:30:00	1	1899-12-31 02:30:00	1899-12-31	6	1899-12-31 01:30:00	1899-12-31 23:52:30	1899-12-31 05:37:30	2.69
559	1	75	0	37.04	2	0	-6.6	2	1900-01-01	1900-01-01	1899-12-31 00:05:00	1899-12-31 07:30:00	1	1899-12-31 00:05:00	1899-12-31 00:05:00	7	1899-12-31 02:30:00	1900-01-01 00:05:00	1899-12-31 07:25:00	1900-01-01	1900-01-01	1899-12-31 00:05:00	1899-12-31 07:30:00	1	1899-12-31 00:05:00	1899-12-31 00:05:00	7	1899-12-31 02:30:00	1900-01-01 00:05:00	1899-12-31 07:25:00	3.79
560	2	78	0	28.25	2	0	NA	0	1900-01-01	1900-01-01	1899-12-31 00:10:00	1899-12-31 06:00:00	1	1899-12-31 01:30:00	1899-12-31 00:02:00	9	1899-12-31 04:30:00	1900-01-01 00:10:00	1899-12-31 05:50:00	1900-01-01	1900-01-01	1899-12-31 00:10:00	1899-12-31 06:00:00	9999	1899-12-31 02:00:00	1899-12-31 00:02:00	9	1899-12-31 04:30:00	1900-01-01 00:10:00	1899-12-31 05:50:00	3.08
563	2	79	0	25.13	2	0	NA	0	1899-12-31 22:30:00	1899-12-31 22:45:00	1899-12-31 00:15:00	1899-12-31 06:30:00	1	1899-12-31 00:15:00	1899-12-31 00:01:00	6	1899-12-31 02:20:00	1899-12-31 23:00:00	1899-12-31 07:30:00	1899-12-31 22:30:00	1899-12-31 22:45:00	1899-12-31 00:15:00	1899-12-31 07:10:00	1	1899-12-31 00:20:00	1899-12-31 00:01:00	6	1899-12-31 02:20:00	1899-12-31 23:00:00	1899-12-31 08:10:00	3.08
564	1	78	1	27.25	2	0	-23.5	3	1899-12-31 22:00:00	1899-12-31 11:11:11	1899-12-31 11:11:11	1899-12-31 07:00:00	1	1899-12-31 00:05:00	1899-12-31 00:02:00	6	1899-12-31 00:45:00	1899-12-31 11:11:11	1899-12-31 11:11:11	1899-12-31 22:00:00	1899-12-31 11:11:11	1899-12-31 11:11:11	1899-12-31 11:11:11	1	1899-12-31 00:02:00	1899-12-31 00:01:00	6	1899-12-31 01:30:00	1899-12-31 11:11:11	1899-12-31 11:11:11	9999
565	1	72	1	24.8	2	9999	-2.7	1	1900-01-01	1900-01-01	1899-12-31 00:03:00	1899-12-31 07:00:00	2	1899-12-31 00:02:00	1899-12-31 00:01:00	4	1899-12-31 03:30:00	1900-01-01 00:03:00	1899-12-31 06:57:00	1900-01-01	1900-01-01	1899-12-31 00:03:00	1899-12-31 07:00:00	2	1899-12-31 00:02:00	1899-12-31 00:01:00	4	1899-12-31 03:30:00	1900-01-01 00:03:00	1899-12-31 06:57:00	9999
566	2	72	0	30.42	2	2	NA	0	1899-12-31 22:00:00	1899-12-31 22:30:00	1899-12-31 00:05:00	1899-12-31 08:00:00	1	1899-12-31 00:15:00	1899-12-31 00:15:00	7	1899-12-31 01:00:00	1899-12-31 22:35:00	1899-12-31 09:25:00	1899-12-31 22:00:00	1899-12-31 23:30:00	1899-12-31 00:05:00	1899-12-31 08:00:00	1	1899-12-31 00:15:00	1899-12-31 00:15:00	8	1899-12-31 02:00:00	1899-12-31 23:35:00	1899-12-31 08:25:00	3.79
576	2	49	1	26.12	2	3	NA	0	1899-12-31 23:00:00	1899-12-31 23:15:00	1899-12-31 00:01:00	1899-12-31 07:00:00	2	1899-12-31 00:01:00	1899-12-31 00:30:00	7	1899-12-31 01:00:00	1899-12-31 23:16:00	1899-12-31 07:44:00	1900-01-01 00:30:00	1900-01-01 00:45:00	1899-12-31 00:01:00	1899-12-31 08:30:00	1	1899-12-31 00:30:00	1899-12-31 00:05:00	7	1899-12-31 02:00:00	1900-01-01 00:46:00	1899-12-31 07:44:00	4.63
577	2	55	1	23.99	2	4	NA	0	1899-12-31 23:00:00	1899-12-31 23:00:00	1899-12-31 00:10:00	1899-12-31 07:00:00	2	1899-12-31 00:02:00	1899-12-31	8	1899-12-31 01:30:00	1899-12-31 23:10:00	1899-12-31 07:50:00	1900-01-01	1900-01-01	1899-12-31 00:10:00	1899-12-31 09:00:00	1	1899-12-31 00:05:00	1899-12-31	8	1899-12-31 03:00:00	1900-01-01 00:10:00	1899-12-31 08:50:00	4.3
578	2	60	0	20.68	2	2	NA	0	1899-12-31 23:00:00	1899-12-31 23:05:00	1899-12-31 00:10:00	1899-12-31 07:30:00	1	1899-12-31 00:15:00	1899-12-31 00:10:00	8	1899-12-31 04:00:00	1899-12-31 23:15:00	1899-12-31 08:15:00	1900-01-01	1900-01-01 00:05:00	1899-12-31 00:10:00	1899-12-31 08:00:00	1	1899-12-31 00:15:00	1899-12-31 00:10:00	8	1899-12-31 04:00:00	1900-01-01 00:15:00	1899-12-31 07:45:00	4.13
579	2	57	0	20.9	2	4	NA	0	1899-12-31 23:15:00	1899-12-31 23:15:00	1899-12-31 00:05:00	1899-12-31 07:00:00	2	1899-12-31 00:05:00	1899-12-31 00:05:00	8	1899-12-31 02:00:00	1899-12-31 23:20:00	1899-12-31 07:40:00	1899-12-31 23:30:00	1899-12-31 23:30:00	1899-12-31 00:05:00	1899-12-31 08:00:00	2	1899-12-31 00:30:00	1899-12-31 00:05:00	8	1899-12-31 03:00:00	1899-12-31 23:35:00	1899-12-31 08:25:00	9999
581	2	67	0	29.65	2	0	NA	0	1899-12-31 23:00:00	1899-12-31 23:10:00	1899-12-31 00:30:00	1899-12-31 07:00:00	1	1899-12-31 01:00:00	1899-12-31 00:10:00	8	1899-12-31 04:00:00	1899-12-31 23:40:00	1899-12-31 07:20:00	1899-12-31 23:00:00	1899-12-31 23:10:00	1899-12-31 00:30:00	1899-12-31 07:00:00	1	1899-12-31 01:00:00	1899-12-31 00:10:00	8	1899-12-31 04:00:00	1899-12-31 23:40:00	1899-12-31 07:20:00	3.33
582	2	50	0	25.44	2	0	NA	0	1899-12-31 23:00:00	1899-12-31 23:30:00	1899-12-31 00:02:00	1899-12-31 07:00:00	2	1899-12-31 00:15:00	1899-12-31 00:02:00	8	1899-12-31 02:30:00	1899-12-31 23:32:00	1899-12-31 07:28:00	1900-01-01	1900-01-01 01:00:00	1899-12-31 00:02:00	1899-12-31 08:00:00	1	1899-12-31 00:30:00	1899-12-31 00:02:00	8	1899-12-31 05:00:00	1900-01-01 01:02:00	1899-12-31 06:58:00	4.52
583	2	62	1	22.05	2	0	NA	0	1899-12-31 21:30:00	1899-12-31 22:30:00	1899-12-31 00:45:00	1899-12-31 07:30:00	2	1899-12-31 00:30:00	1899-12-31	4	1899-12-31 01:30:00	1899-12-31 23:15:00	1899-12-31 08:15:00	1899-12-31 21:30:00	1899-12-31 22:30:00	1899-12-31 00:45:00	1899-12-31 08:30:00	1	1899-12-31 00:30:00	1899-12-31	4	1899-12-31 02:30:00	1899-12-31 23:15:00	1899-12-31 09:15:00	3.88
584	2	55	0	27.78	2	5	NA	0	1900-01-01 00:15:00	1900-01-01 00:30:00	1899-12-31 00:05:00	1899-12-31 06:30:00	1	1899-12-31 00:30:00	1899-12-31 00:05:00	8	1899-12-31 02:30:00	1900-01-01 00:35:00	1899-12-31 05:55:00	1900-01-01 01:15:00	1900-01-01 01:20:00	1899-12-31 00:05:00	1899-12-31 10:30:00	1	1899-12-31 00:10:00	1899-12-31 00:05:00	8	1899-12-31 05:00:00	1900-01-01 01:25:00	1899-12-31 09:05:00	4.83
585	2	68	1	30.86	2	1	NA	0	1899-12-31 23:00:00	1900-01-01	1899-12-31 00:15:00	1899-12-31 19:00:00	1	1899-12-31 00:05:00	1899-12-31 00:10:00	8	1899-12-31 01:30:00	1900-01-01 00:15:00	1899-12-31 18:45:00	1899-12-31 23:00:00	1900-01-01	1899-12-31 00:15:00	1899-12-31 11:11:11	1	1899-12-31 00:05:00	1899-12-31 00:10:00	8	1899-12-31 01:30:00	1900-01-01 00:15:00	1899-12-31 11:11:11	9999
586	2	63	1	23.44	2	0	NA	0	1900-01-01	1900-01-01 00:15:00	1899-12-31 00:10:00	1899-12-31 08:30:00	1	1899-12-31 00:15:00	1899-12-31	7	1899-12-31 03:30:00	1900-01-01 00:25:00	1899-12-31 08:05:00	1900-01-01	1900-01-01 00:15:00	1899-12-31 00:10:00	1899-12-31 08:30:00	1	1899-12-31 00:15:00	1899-12-31	7	1899-12-31 03:30:00	1900-01-01 00:25:00	1899-12-31 08:05:00	4.46
587	2	61	1	24.38	2	4	NA	0	1899-12-31 23:30:00	1900-01-01	1899-12-31 00:30:00	1899-12-31 07:30:00	2	1899-12-31 00:10:00	1899-12-31	7	1899-12-31 02:30:00	1900-01-01 00:30:00	1899-12-31 07:00:00	1900-01-01	1900-01-01 00:30:00	1899-12-31 00:30:00	1899-12-31 08:00:00	1	1899-12-31 00:10:00	1899-12-31	8	1899-12-31 02:30:00	1900-01-01 01:00:00	1899-12-31 07:00:00	4.5
589	2	67	0	29.75	2	0	NA	0	1900-01-01 01:00:00	1900-01-01 01:10:00	1899-12-31 00:10:00	1899-12-31 08:30:00	1	1899-12-31 00:10:00	1899-12-31	8	1899-12-31 04:15:00	1900-01-01 01:20:00	1899-12-31 07:10:00	1900-01-01 01:00:00	1900-01-01 01:10:00	1899-12-31 00:10:00	1899-12-31 08:30:00	1	1899-12-31 00:10:00	1899-12-31	8	1899-12-31 04:15:00	1900-01-01 01:20:00	1899-12-31 07:10:00	4.92
590	2	55	1	39.33	2	1	NA	0	1899-12-31 23:00:00	1899-12-31 23:00:00	1899-12-31 00:05:00	1899-12-31 07:15:00	2	1899-12-31 00:15:00	1899-12-31	7	1899-12-31 01:30:00	1899-12-31 23:05:00	1899-12-31 08:10:00	1899-12-31 23:15:00	1899-12-31 23:15:00	1899-12-31 00:05:00	1899-12-31 07:15:00	1	1899-12-31 00:45:00	1899-12-31	7	1899-12-31 03:30:00	1899-12-31 23:20:00	1899-12-31 07:55:00	3.29
597	1	63	0	9999	2	7	-4.9	1	1900-01-01	1900-01-01 00:05:00	1899-12-31 00:15:00	1899-12-31 06:00:00	1	1899-12-31 00:15:00	1899-12-31 00:20:00	6	1899-12-31 07:00:00	1900-01-01 00:20:00	1899-12-31 05:40:00	1900-01-01	1900-01-01 00:05:00	1899-12-31 00:15:00	1899-12-31 06:00:00	1	1899-12-31 00:15:00	1899-12-31 00:20:00	6	1899-12-31 07:00:00	1900-01-01 00:20:00	1899-12-31 05:40:00	3.17
599	1	42	0	25.77	1	5	-1.5	1	1899-12-31 22:30:00	1899-12-31 22:45:00	1899-12-31 00:10:00	1899-12-31 06:30:00	2	1899-12-31 00:10:00	1899-12-31 00:40:00	7	1899-12-31 03:30:00	1899-12-31 22:55:00	1899-12-31 07:35:00	1899-12-31 23:30:00	1900-01-01	1899-12-31 00:10:00	1899-12-31 08:30:00	1	1899-12-31 00:20:00	1899-12-31 00:40:00	8	1899-12-31 05:30:00	1900-01-01 00:10:00	1899-12-31 08:20:00	4.07
600	2	36	1	23.24	1	2	NA	0	1899-12-31 23:00:00	1899-12-31 23:00:00	1899-12-31 11:11:11	1899-12-31 07:15:00	1	1899-12-31 00:15:00	1899-12-31 00:15:00	7.5	1899-12-31 11:11:11	1899-12-31 11:11:11	1899-12-31 11:11:11	1899-12-31 23:00:00	1899-12-31 23:00:00	1899-12-31 11:11:11	1899-12-31 07:15:00	1	1899-12-31 00:15:00	1899-12-31 00:15:00	7.5	1899-12-31 11:11:11	1899-12-31 11:11:11	1899-12-31 11:11:11	9999
